# Supplementary material for: Deciphering the dialogue between the bovine blastocyst and the uterus: embryo-induced alterations in extracellular vesicle protein content from an ex vivo model and the in vivo environment
Source: J Anim Sci Biotechnol. 2025 Oct 24;16:137. doi: 10.1186/s40104-025-01270-1 (PMC12551311; doi:10.1186/s40104-025-01270-1)
Supplement: Supplementary file 4 — Additional file 4. Proteomic profile of uterine fluid extracellular vesicles (UF-EVs). A. All 1459 proteins present in UF-EVs from CYCLIC heifers. B. All 1329 proteins present in UF-EVs from PREGNANT heifers. C. Differentially abundant proteins in UF-EVs from CYCLIC compared to PREGNANT heifers. D. Top 100 most abundant proteins in UF-EVs from CYCLIC and PREGNANT heifers. [file 40104_2025_1270_MOESM4_ESM.xlsx]

## Sheet: (A) CYCLIC
	Additional file 4. Proteomic profile of uterine fluid extracellular vesicles (UF-EVs).
	Additional file 4A. All 1,459 proteins present in UF-EVs from CYCLIC heifers.
	Accession	Symbol	Description
	A0A4W2GVP0	ADSS	BOBOX Adenyluccinate synthetase isozyme 2
	J7K1V4	─	BOBOX Lactotransferrin
	A0A4W2IAF9	SCARB2	BOBOX Nucleoporin 54
	A0A4W2BRP0	CAB39L	BOBOX Calcium binding protein 39 like
	A0A4W2FY81	NFIC	BOBOX Nuclear factor 1
	Q3SYU8	TPD52L2	BOVIN TPD52 like 2
	A0A4W2HSB0	MATN4	BOBOX Matrilin 4
	I6X9I8	─	BOVIN Annexin
	F1N2I5	CMBL	BOVIN Carboxymethylenebutenolidase homolog
	Q5E9K0	PSMB2	BOVIN Proteasome subunit beta type-2
	F1MD77	LAMC1	BOVIN Laminin subunit gamma 1
	A0A4W2DTV6	ESD	BOBOX S-formylglutathione hydrolase
	F1MEP6	EPCAM	BOVIN Epithelial cell adhesion molecule
	A0A4W2FVJ4	GSTM5	BOBOX Glutathione transferase
	A0A4W2CRW3	─	BOBOX Annexin
	A0A4W2CZ48	BPIFB1	BOBOX BPI1 domain-containing protein
	A7E3Q2	HSPA2	BOVIN Heat shock 70kDa protein 1A
	A0A3Q1M008	HSPA4L	BOVIN Heat shock protein family A (Hsp70) member 4 like
	A0A4W2CD08	─	BOBOX 40S ribomal protein S23
	A0A4W2HAX4	TTLL12	BOBOX Tubulin tyrine ligase like 12
	Q28042	OVGP1	BOVIN Oviduct-specific glycoprotein (Fragment)
	A0A3Q1LY22	HEATR5B	BOVIN HEAT repeat containing 5B
	A0A4W2DDP7	SLC1A1	BOBOX Amino acid transporter
	A0A4W2ECV0	AIDA	BOBOX Axin interactor, dorsalization associated
	F1N1W1	RP1	BOVIN Oxygen-regulated protein 1
	F1N7I6	GCA	BOVIN Grancalcin
	A0A3Q1MP35	NAPG	BOVIN Gamma-soluble NSF attachment protein
	A0A4W2EYC8	PFN2	BOBOX Profilin
	C1K3N7	TMSB4X	BOVIN Thymin beta
	A0A4W2IIW9	VNN2	BOBOX Vanin 2
	A0A4W2IKV3	GALNT7	BOBOX Polypeptide N-acetylgalactaminyltransferase
	A0A4W2CKM0	RRBP1	BOBOX Ribome binding protein 1
	A0A4W2EKE8	NAPA	BOBOX NSF attachment protein alpha
	A0A4W2DRM9	NAALAD2	BOBOX N-acetylated alpha-linked acidic dipeptidase 2
	G3MX78	DCDC2B	BOVIN Doublecortin domain containing 2B
	A0A7T0IG86	─	BOVIN Proteasome subunit beta type-8
	A0A4W2BQW7	LOC113885872	BOBOX Serum amyloid A protein
	Q3ZCE2	ELAVL1	BOVIN ELAV-like protein
	A0A4W2C3Q0	SEC14L3	BOBOX SEC14 like lipid binding 3
	A0A4W2FVN5	MMP23B	BOBOX Matrix metallopeptidase 23B
	A0A3Q1MJK1	SERPINB6	BOVIN Serpin B6
	Q3T101	IGL@	BOVIN IGL@ protein
	F1N1D5	GBA	BOVIN Glucylceramidase
	A0A3Q1LZU8	GANAB	BOVIN Glucidase II alpha subunit
	A0A4W2FQF1	A2M	BOBOX Alpha-2-macroglobulin
	G3MX53	FBLL1	BOVIN Fibrillarin like 1
	A0A4W2C4N7	PLP2	BOBOX MARVEL domain-containing protein
	A0A4W2BM95	CPD	BOBOX Carboxypeptidase D
	A0A3Q1LQB6	BCAS1	BOVIN Brain enriched myelin associated protein 1
	A0A4W2HPZ4	RARRES1	BOBOX Retinoic acid receptor responder 1
	A0A4W2I9I1	CD81	BOBOX Tetraspanin
	A0A4W2FTR7	PRELP	BOBOX Proline and arginine rich end leucine rich repeat protein
	A0A4W2C387	CRABP1	BOBOX Cellular retinoic acid-binding protein 1
	A0A4W2IRD9	ENPP3	BOBOX Ectonucleotide pyrophphatase/phphodiesterase 3
	A0A4W2EUS7	GPC1	BOBOX Glypican-1
	A0A4W2IEJ4	MYOF	BOBOX Myoferlin
	A0A4W2CC54	LOC113898181	BOBOX Nucleophmin
	G5E5R6	PARD6B	BOVIN Par-6 family cell polarity regulator beta
	A0A4W2CGY0	NT5E	BOBOX Ecto-5-nucleotidase
	A0A4W2HG87	DDX31	BOBOX DEAD-box helicase 31
	A6QQA8	QSOX1	BOVIN Sulfhydryl oxidase
	A0A4W2GJT0	TPM1	BOBOX Tropomyin 1
	F1N6C4	EPS8	BOVIN Epidermal growth factor receptor pathway substrate 8
	A0A4W2EM88	EIF5B	BOBOX Eukaryotic translation initiation factor 5B
	A0A4W2HGE7	RPL13	BOBOX 60S ribomal protein L13
	A0A3Q1MRG1	CUL3	BOVIN Cullin 3
	A0A4W2C513	PITPNB	BOBOX Phphatidylinitol transfer protein beta
	A0A4W2DXM2	BCAT1	BOBOX Branched-chain-amino-acid aminotransferase
	Q2KIV3	RBM4B	BOVIN RNA binding motif protein 4B
	A0A4W2DQS5	MYH11	BOBOX Uncharacterized protein
	A0A4W2INM8	MPP7	BOBOX MAGUK p55 subfamily member 7
	E1BKX1	CEMIP	BOVIN Hyaluronoglucaminidase
	A0A3Q1MDT7	─	BOVIN Histone H4
	A0A4W2FW26	PSMA1	BOBOX Proteasome subunit alpha type
	G8JKY9	ARL15	BOVIN ADP-ribylation factor-like protein 15
	A0A4W2E8F9	FAM98A	BOBOX Family with sequence similarity 98 member A
	E1BK63	─	BOVIN Ribomal protein L15
	A0A4W2DES5	C1QC	BOBOX C1q domain-containing protein
	A0A4W2IPZ2	RPL38	BOBOX 60S ribomal protein L38
	P62157	CALM	BOVIN Calmodulin
	Q5E9B4	EIF2B2	BOVIN Translation initiation factor eIF-2B subunit beta
	Q3SX44	DDAH2	BOVIN N(G),N(G)-dimethylarginine dimethylaminohydrolase 2
	Q3T0S7	RTRAF	BOVIN RNA transcription, translation and transport factor protein
	A0A4W2DE88	─	BOBOX Uncharacterized protein
	F1MXR0	BAIAP2L1	BOVIN BAR/IMD domain containing adaptor protein 2 like 1
	A6QR35	SCAMP2	BOVIN Secretory carrier-associated membrane protein
	A0A4W2CE57	CPNE3	BOBOX Uncharacterized protein
	A0A4W2D453	TNC	BOBOX Uncharacterized protein
	A0A4W2H5Y7	ZBTB40	BOBOX Complement C1q subcomponent subunit A
	A6H7A2	ADA	BOVIN Adenine aminohydrolase
	A0A4W2CDW0	DECR1	BOBOX 2,4-dienoyl-CoA reductase 1
	A0A4W2DPR6	APPL1	BOBOX Uncharacterized protein
	Q2KIQ7	SF3B6	BOVIN Splicing factor 3B, 14 kDa subunit
	A0A4W2G4Q6	SAR1A	BOBOX Secretion associated Ras related GTPase 1A
	A0A3Q1M7Y8	PLOD1	BOVIN Procollagen-lysine 5-dioxygenase
	A0A4W2CVW6	CPNE1	BOBOX Copine-1
	A0A3Q1M2V8	DOCK1	BOVIN Dedicator of cytokinesis 1
	E1BB08	EML2	BOVIN EMAP like 2
	A0A3Q1LPY0	MUC4	BOVIN Mucin 4, cell surface associated
	O18875	SLC6A8	BOVIN Sodium- and chloride-dependent creatine transporter 1
	A0A4W2E841	STAU2	BOBOX Double-stranded RNA-binding protein Staufen homolog 2
	Q3SZA6	SDCBP	BOVIN Syndecan binding protein (Syntenin)
	Q5E9J8	RIC8A	BOVIN Synembryn-A
	Q2KIW9	CMPK1	BOVIN UMP-CMP kinase
	A0A4W2H7F8	CYRIB	BOBOX Family with sequence similarity 49 member B
	A0A4W2IGK6	ENPP4	BOBOX AP3A hydrolase
	A0A4W2FR72	RAB25	BOBOX RAB25, member RAS oncogene family
	A0A4W2D9I7	NTRIN	BOBOX Nitric oxide synthase trafficking
	G3N2D8	GGT1	BOVIN Glutathione hydrolase
	A0A3Q1LUE9	─	BOVIN Ig-like domain-containing protein
	F1MJJ0	DNAH9	BOVIN Dynein axonemal heavy chain 9
	E1B6Z6	LCN2	BOVIN Lipocalin 2
	A0A4W2CZY6	LOC113885433	BOBOX Annexin
	A0A4W2GZL4	IL1RAP	BOBOX Interleukin 1 receptor accessory protein
	A0A4W2FSI0	GBF1	BOBOX Golgi brefeldin A resistant guanine nucleotide exchange factor 1
	A0A4W2C549	LGALS3BP	BOBOX Galectin-3-binding protein
	A0A3Q1M1B6	CD177	BOVIN CD177 molecule
	A0A4W2DYQ2	ACTB	BOBOX Actin beta
	A7E3W2	LGALS3BP	BOVIN Galectin-3-binding protein
	A0A4W2GIZ9	ANXA6	BOBOX Annexin
	A0A4W2EQV6	AHSA1	BOBOX Activator of HSP90 ATPase activity 1
	Q2T9M8	SNAP23	BOVIN Synaptomal-associated protein
	A0A4W2FC62	TRAP1	BOBOX TNF receptor associated protein 1
	Q28024	GNG12	BOVIN Guanine nucleotide-binding protein G(I)/G(S)/G(O) subunit gamma-12
	A0A3Q1M4X6	SMUG1	BOVIN Single-strand selective monofunctional uracil DNA glycylase
	A0A4W2DVM3	TRIM25	BOBOX Uncharacterized protein
	A0A4W2G9M9	CNOT1	BOBOX CCR4-NOT transcription complex subunit 1
	G3MXJ5	LAMP2	BOVIN Lysomal associated membrane protein 2
	B8Y7I4	SAA3	BOVIN Serum amyloid A protein (Fragment)
	A0A4W2GPZ4	NOP16	BOBOX Nucleolar protein 16
	Q08DW2	PRPSAP1	BOVIN Phphoribyl pyrophphate synthase-associated protein 1
	Q3SYR8	JCHAIN	BOVIN Immunoglobulin J chain
	E1BF20	HNRNPH1	BOVIN Heteroous nuclear ribonucleoprotein H1
	E1BDV5	PELP1	BOVIN Proline, glutamate and leucine rich protein 1
	A0A4W2H596	CLIC5	BOBOX Chloride intracellular channel protein
	Q56JY8	BTF3	BOVIN Transcription factor BTF3
	A6QQC9	OLFM4	BOVIN OLFM4 protein (Fragment)
	A0A4W2HRK8	─	BOBOX Uncharacterized protein
	A0A4W2F392	RPL24	BOBOX Ribomal protein L24
	A0A4W2CM56	─	BOBOX Aldo
	A0A4W2D9R4	STK39	BOBOX Protein kinase domain-containing protein
	A0A4W2GCK4	ADAM10	BOBOX Disintegrin and metalloproteinase domain-containing protein 10
	A0A4W2FG36	CAV1	BOBOX Caveolin
	Q95M18	HSP90B1	BOVIN Endoplasmin
	A0A4W2IMF4	ARL6IP5	BOBOX PRA1 family protein
	A0A4W2EYY0	DIAPH1	BOBOX Uncharacterized protein
	Q0IIG8	RAB18	BOVIN Ras-related protein Rab-18
	A0A4W2DYX1	ATXN10	BOBOX Ataxin-10
	A0A4W2HK32	MYO1B	BOBOX Myin IB
	A0A4W2HM59	CSPG4	BOBOX Chondroitin sulfate proteoglycan 4
	F1N3Y1	TCAF2	BOVIN TRPM8 channel-associated factor 2
	E1BBK9	SYTL1	BOVIN Synaptotagmin like 1
	A0A4W2DYC4	DCDC2	BOBOX Doublecortin domain containing 2
	A0A4W2GJC9	PLS3	BOBOX Plastin 3
	A0A3Q1MHG7	ANXA4	BOVIN Annexin
	A0A4W2EST1	WDR1	BOBOX WD repeat domain 1
	Q9GJT9	HPRT	BOVIN Hypoxanthine phphoribyltransferase (Fragment)
	A0A4W2D9J3	PTX3	BOBOX Uncharacterized protein
	E1BGG1	RSPH4A	BOVIN Radial spoke head component 4A
	F1MLE1	DIP2B	BOVIN Disco interacting B
	A0A4W2I521	EPHX2	BOBOX Epoxide hydrolase 2
	G3MXC8	ARPC5	BOVIN Actin-related protein 2/3 complex subunit 5
	A0A4W2CSE3	COPS2	BOBOX COP9 signalome complex subunit 2
	A6QPT4	MPO	BOVIN MPO protein
	A0A4W2C9R2	LOC113879927	BOBOX SERPIN domain-containing protein
	A0A7S6NJ46	─	BOVIN MHC class I antigen (Fragment)
	A7MB50	TBCD	BOVIN Tubulin-specific chaperone D
	F2Z4F5	DPP3	BOVIN Dipeptidyl peptidase 3
	A0A4W2G4I2	GPM6A	BOBOX Glycoprotein M6A
	A0A4W2F4I2	RPL23	BOBOX 60S ribomal protein L23
	A1A4J1	PFKL	BOVIN ATP-dependent 6-phphofructokinase, liver type
	A0A4W2DA54	HSPG2	BOBOX Uncharacterized protein
	A0A4W2E1C8	PPP2R5D	BOBOX Serine/threonine-protein phphatase 2A 56 kDa regulatory subunit
	A0A3Q1LW10	PRDX4	BOVIN Peroxiredoxin-4
	Q862L6	─	BOVIN 60S ribomal protein L12 (Fragment)
	Q58D70	PPP2CA	BOVIN Serine/threonine-protein phphatase
	A0A4W2EWQ0	FUCA1	BOBOX Alpha-L-fucidase
	A0A4W2I9J4	RPS20	BOBOX 40S ribomal protein S20
	A0A4W2CVZ4	HNRNPU	BOBOX Heterogeneous nuclear ribonucleoprotein U
	A0A4W2CBV3	TP53BP1	BOBOX Tumor protein p53 binding protein 1
	A0A3Q1LTY7	AGRN	BOVIN Agrin
	A0A3Q1NL81	NUP93	BOVIN Nuclear pore complex protein Nup93
	A0A6B9SF49	─	BOVIN Ig lamda chain variable region (Fragment)
	G3MWR4	ATP1B1	BOVIN Sodium/potassium-transporting ATPase subunit beta
	F2Z4F0	ACTR1A	BOVIN Actin related protein 1A
	A0A4W2CI58	COL1A1	BOBOX Uncharacterized protein
	A0A4W2HUW1	TUT7	BOBOX Terminal uridylyl transferase 7
	A0A4W2GH10	ANPEP	BOBOX Aminopeptidase
	A0A4W2FEK0	SLC5A1	BOBOX Solute carrier family 5 member 1
	F1MLI8	PODXL	BOVIN Podocalyxin
	A0A4W2H5S9	HYOU1	BOBOX Hypoxia up-regulated 1
	A0A4W2HMD6	─	BOBOX Uncharacterized protein
	E1BEN4	GMPPA	BOVIN GDP-manne pyrophphorylase A
	A0A4W2I4Z5	COPS4	BOBOX COP9 signalome complex subunit 4
	A0A3Q1MTB8	PRKCSH	BOVIN Glucidase 2 subunit beta
	A0A4W2GPM6	TNS1	BOBOX Tensin 1
	F1MMK8	KARS1	BOVIN Lysine--tRNA ligase
	A0A4W2EDI5	CAPZA2	BOBOX F-actin-capping protein subunit alpha
	E1BP91	NPEPPS	BOVIN Aminopeptidase
	P12378	UGDH	BOVIN UDP-gluce 6-dehydrogenase
	A0A4W2D2A7	PSME2	BOBOX Proteasome activator subunit 2
	A5D7A2	GARS1	BOVIN Diadenine tetraphphate synthetase
	A0A4W2D0E5	RPL36	BOBOX 60S ribomal protein L36
	G3N1U1	CENPV	BOVIN CENP-V/GFA domain-containing protein
	A0A4W2EZT4	FAM151A	BOBOX Protein FAM151A-like
	A0A4W2I8P2	LZTFL1	BOBOX Leucine zipper transcription factor-like protein 1
	A0A4W2DTY6	RPLP2	BOBOX 60S acidic ribomal protein P2
	A3KMV5	UBA1	BOVIN Ubiquitin-like modifier-activating enzyme 1
	A0A3Q1NBQ9	CD82	BOVIN Tetraspanin
	E1BPI3	FRK	BOVIN Tyrine-protein kinase
	F1MMA0	ILF3	BOVIN Interleukin enhancer binding factor 3
	F1MZX0	PRKCD	BOVIN Protein kinase C delta type
	A1L5B0	MYL9	BOVIN Myin regulatory light polypeptide 9 (Fragment)
	A7MBH9	GNAI2	BOVIN G protein subunit alpha i2
	A0A4W2GY45	NUCB1	BOBOX Nucleobindin-1
	A0A4W2E583	ITGB1	BOBOX Integrin beta
	A0A4W2F1K5	CD48	BOBOX CD48 molecule
	A0A4W2FSW2	COPB1	BOBOX Coatomer subunit beta
	A0A4W2D762	SEPTIN2	BOBOX Septin
	A0A4W2DB49	NAP1L1	BOBOX Nucleome assembly protein 1 like 1
	A0A4W2EGQ6	ARPC2	BOBOX Arp2/3 complex 34 kDa subunit
	A0A4W2IHL4	ELANE	BOBOX Elastase, neutrophil expressed
	A0A4W2IHJ2	GTPBP1	BOBOX GTP-binding protein 1
	A0A4W2CIF7	ILK	BOBOX 59 kDa serine/threonine-protein kinase
	F1MZU1	LARP1	BOVIN La ribonucleoprotein 1, translational regulator
	A0A4W2IAV1	NFIB	BOBOX Nuclear factor 1
	A0A4W2HLB6	UBR5	BOBOX Ubiquitin protein ligase E3 component n-recognin 5
	A0A4W2I574	MBOAT2	BOBOX Membrane bound O-acyltransferase domain containing 2
	A0A4W2FHC3	DCN	BOBOX Decorin
	A0A4W2HBK9	CCT4	BOBOX T-complex protein 1 subunit delta
	A0A4W2HDY8	ASRGL1	BOBOX Asparaginase-like protein 1
	A0A3Q1MXB7	ACTR3	BOVIN Actin-like protein 3
	A0A4W2CJD5	PSME4	BOBOX Proteasome activator subunit 4
	A0A4W2DBI2	HEBP1	BOBOX Heme binding protein 1
	Q3SYT9	PCBP2	BOVIN Poly(RC) binding protein 2
	A0A4W2EQ39	GAK	BOBOX Cyclin G associated kinase
	E1BJB1	TUBB2A	BOVIN Tubulin beta chain
	A0A4W2C1X7	H1-0	BOBOX Histone H1.0
	A0A4W2BV02	QARS1	BOBOX Glutaminyl-tRNA synthetase
	A0A4W2E7Q1	FN1	BOBOX Fibronectin
	A0A4W2IDW3	RASAL1	BOBOX RAS protein activator like 1
	Q3B7M5	LASP1	BOVIN LIM and SH3 domain protein 1
	A0A4W2BZ74	DYNC2H1	BOBOX Cytoplasmic dynein 2 heavy chain 1
	A0A4W2FWX9	EIF3E	BOBOX Eukaryotic translation initiation factor 3 subunit E
	A0A452DJ21	EIF4E	BOVIN Eukaryotic translation initiation factor 4E
	A0A4W2G5C5	BAG6	BOBOX BCL2-associated athanogene 6
	A0A4W2DNH3	EEA1	BOBOX Early endome antigen 1
	E1BLF0	PRRC1	BOVIN Proline rich coiled-coil 1
	Q58DU5	PSMA3	BOVIN Proteasome subunit alpha type-3
	A0A3Q1N8J3	CASK	BOVIN Calcium/calmodulin dependent serine protein kinase
	F1MMB0	ARHGAP27	BOVIN Rho GTPase activating protein 27
	F1MMZ0	PPP1R16A	BOVIN Protein phphatase 1 regulatory subunit 16A
	N0E640	Csnk2b-Ly6g5b	BOVIN Casein kinase II subunit beta
	Q3MHK9	FSCN1	BOVIN Fascin
	A0A4W2E6H3	IQGAP1	BOBOX IQ motif containing GTPase activating protein 1
	G3X743	RNPEP	BOVIN Arginyl aminopeptidase
	Q5EAD0	BAIAP2	BOVIN Brain-specific angiogenesis inhibitor 1-associated protein 2
	A0A4W2C633	─	BOBOX Uncharacterized protein
	E1BJ18	CAPN6	BOVIN Calpain 6
	A0A3Q1LPL0	DYNLRB2	BOVIN Dynein light chain roadblock
	A0A3Q1MA21	VAC14	BOVIN Protein VAC14 homolog
	P13753	─	BOVIN BOLA class I histocompatibility antigen, alpha chain BL3-7
	F1MPL6	BOLA-NC1	BOVIN Non-classical MHC class I antigen
	F1MP61	APOBEC3H	BOVIN Apolipoprotein B mRNA editing enzyme catalytic subunit 3H
	A6QPY0	DDT	BOVIN Dolichyl-diphphooligaccharide--protein glycyltransferase 48 kDa subunit
	A0A4W2IRR4	─	BOBOX Uncharacterized protein
	A0A4W2EIT6	SRP54	BOBOX Signal recognition particle 54 kDa protein
	Q3T148	EIF3M	BOVIN Eukaryotic translation initiation factor 3 subunit M
	A0A4W2HGS8	DHX36	BOBOX RNA helicase
	A6QP64	VPS37B	BOVIN VPS37B protein (Fragment)
	A0A4W2HD57	PSMD5	BOBOX 26S proteasome non-ATPase regulatory subunit 5
	A6H722	CYP39A1	BOVIN CYP39A1 protein
	A0A4W2CFP0	GCLC	BOBOX Glutamate--cysteine ligase
	A5PKL2	RRAS2	BOVIN RAS related 2
	F1MVT7	EPM2AIP1	BOVIN EPM2A interacting protein 1
	Q0VBZ9	MARCKSL1	BOVIN MARCKS-related protein
	Q6VBM2	PAICS	BOVIN Multifunctional protein ADE2
	A0A4W2HC76	ARAF	BOBOX Non-specific serine/threonine protein kinase
	E1BB38	SRP72	BOVIN Signal recognition particle subunit SRP72
	E1BDP3	ALDH5A1	BOVIN Succinate-semialdehyde dehydrogenase
	A0A4W2HM43	LOC113907256	BOBOX Glutathione transferase
	A0A4W2HN45	TMEM30A	BOBOX Cell cycle control protein
	C6KEF7	MSTN	BOVIN Growth/differentiation factor 8
	A0A4W2HW44	LAP3	BOBOX Cysteinylglycine-S-conjugate dipeptidase
	A0A4W2HF31	AP3B1	BOBOX AP-3 complex subunit beta
	P62803	─	BOVIN Histone H4
	A0A4W2FRQ2	HDAC1	BOBOX Histone deacetylase 1
	A0A4W2HZ62	CSNK2A2	BOBOX Non-specific serine/threonine protein kinase
	A0A4W2H1W2	CCT8	BOBOX CCT-theta
	A0A4W2CAZ6	ITFG1	BOBOX Uncharacterized protein
	A0A4W2G0I2	TRAPPC11	BOBOX Trafficking protein particle complex subunit 11
	A0A3Q1M3Q7	PDIA4	BOVIN Protein disulfide-isomerase A4
	A0A4W2CVQ1	ANXA2	BOBOX Annexin
	A0A3Q1MQZ2	ACLY	BOVIN ATP-citrate synthase
	A7MB21	FERMT2	BOVIN FERMT2 protein
	A5D7H3	SLC44A2	BOVIN Choline transporter-like protein 2
	Q0II26	AIMP2	BOVIN Aminoacyl tRNA synthase complex-interacting multifunctional protein 2
	G8JKX8	COPB2	BOVIN Coatomer subunit beta
	A0A3Q1M4M0	─	BOVIN Uncharacterized protein
	A0A4W2H0D3	ALDH2	BOBOX Aldehyde dehydrogenase 2 family member
	A0A4W2GQZ4	USO1	BOBOX General vesicular transport factor p115
	F1MIH2	SEPTIN7	BOVIN Septin
	P35466	S100A4	BOVIN Protein S100-A4
	A0A4W2EZD3	CYSTM1	BOBOX Cysteine-rich and transmembrane domain-containing protein 1
	A0A4W2HPP0	─	BOBOX Uncharacterized protein
	A0A4W2FL04	─	BOBOX Histone H2A
	F1MY44	HNRNPM	BOVIN Heteroous nuclear ribonucleoprotein M
	Q58DM9	RPL27A	BOVIN 60S ribomal protein L27a
	A0A4W2GNU2	ASNA1	BOBOX ATPase ASNA1
	A0A4W2HAJ8	PREP	BOBOX Prolyl endopeptidase
	A0A4W2DNT9	RARS1	BOBOX Arginine--tRNA ligase, cytoplasmic
	G3X6I0	FCGBP	BOVIN Uncharacterized protein
	A6QLR3	ABRAXAS2	BOVIN BRISC complex subunit Abraxas 2
	A0A4W2I571	ALDH3B1	BOBOX Aldehyde dehydrogenase
	Q862H7	S100A11	BOVIN Protein S100 (Fragment)
	A0A4W2H672	MELTF	BOBOX Melanotransferrin
	Q2HJ38	CNN1	BOVIN Calponin-1
	A6QLL8	ALDOA	BOVIN Fructe-bisphphate aldolase
	B0JYN9	RAC2	BOVIN Ras-related C3 botulinum toxin substrate 2 (Rho family, small GTP binding protein Rac2)
	A0A4W2ETJ7	HNRNPK	BOBOX Heterogeneous nuclear ribonucleoprotein K
	E1BB53	TEP1	BOVIN Telomerase associated protein 1
	A7YWC6	SUB1	BOVIN Activated RNA polymerase II transcriptional coactivator p15
	Q0IIH5	NUCB2	BOVIN Nucleobindin 2
	A0A4W2H7C7	ALDH16A1	BOBOX Aldehyde dehydrogenase family 16 member A1
	Q56JV6	TWF1	BOVIN Twinfilin-1
	A0A3Q1MM65	RPL4	BOVIN 60S ribomal protein L4
	Q0VC36	SFN	BOVIN 14-3-3 protein sigma
	F1MNN6	MVP	BOVIN Major vault protein
	A0A4W2IRJ5	ALS2	BOBOX Alsin Rho guanine nucleotide exchange factor ALS2
	A0A4W2CTU6	CSNK2A1	BOBOX Non-specific serine/threonine protein kinase
	Q9GLC9	NPC1	BOVIN Niemann-Pick type C1 disease protein
	A0A4W2D1C5	ECPAS	BOBOX Ecm29 proteasome adaptor and scaffold
	A0A3Q1M264	PTGIS	BOVIN Hydroperoxy icatetraenoate dehydratase
	A0A4W2EB44	STX7	BOBOX Syntaxin 7
	A0A4W2HWZ6	SF3B2	BOBOX Splicing factor 3b subunit 2
	A0A4W2I5Y4	HECW1	BOBOX HECT-type E3 ubiquitin transferase
	A0A4W2EP25	RAB11B	BOBOX RAB11B, member RAS oncogene family
	Q2TBQ5	RPL7A	BOVIN 60S ribomal protein L7a
	F1N6H1	LRP2	BOVIN LDL receptor related protein 2
	A0A4W2D0U3	SAMHD1	BOBOX Deoxynucleide triphphate triphphohydrolase SAMHD1
	A0A4W2CTC9	A2M	BOBOX Uncharacterized protein
	A0A4W2DN94	UACA	BOBOX Uveal autoantigen with coiled-coil domains and ankyrin repeats
	A0A3Q1NGX5	ILF2	BOVIN Interleukin enhancer binding factor 2
	F1MS94	CSDE1	BOVIN Cold shock domain containing E1
	A0A3Q1LUW5	STRN	BOVIN Striatin
	A0A4W2HJ46	PFKFB2	BOBOX 6-phphofructo-2-kinase/fructe-2,6-biphphatase 2
	A0A4W2FJ39	EPB41	BOBOX Band 4.1
	E1BM92	PROM2	BOVIN Prominin 2
	A0A4W2CT64	CCM2	BOBOX CCM2 scaffold protein
	A0A4W2GQ76	MAPK3	BOBOX Mitogen-activated protein kinase
	A0A4W2G5F2	─	BOBOX RRM domain-containing protein
	A0A4W2G153	CD44	BOBOX CD44 antigen
	O18977	TN-X	BOVIN Tenascin-X
	A6H7J6	P4HB	BOVIN Protein disulfide-isomerase
	A0A4W2IFH7	CHID1	BOBOX Chitinase domain containing 1
	A0A4W2BUC1	COPG1	BOBOX Coatomer subunit gamma
	A0A4W2GKU7	RPS27L	BOBOX 40S ribomal protein S27
	A0A3Q1MYB4	DNM2	BOVIN Dynamin GTPase
	A0A4W2HS87	DDX39B	BOBOX RNA helicase
	E1BAQ3	MUC13	BOVIN Mucin 13, cell surface associated
	P63243	RACK1	BOVIN Receptor of activated protein C kinase 1
	Q2KIV8	GSTM3	BOVIN Glutathione S-transferase
	A0A4W2DR39	SEC31A	BOBOX Uncharacterized protein
	A0JN63	CSTF1	BOVIN Cleavage stimulation factor 50 kDa subunit
	A0A4W2GAN4	STOML3	BOBOX Stomatin like 3
	A0A4W2EXD9	PRDX1	BOBOX Peroxiredoxin-1
	A0A4W2E9X9	SPATS2L	BOBOX Uncharacterized protein
	G3X6K8	HP	BOVIN Haptoglobin
	A0A4W2CIB2	─	BOBOX Ribomal protein L36a
	A0A4W2HIH1	XPO1	BOBOX Exportin 1
	A0A4W2E325	TBC1D10A	BOBOX TBC1 domain family member 10A
	A0A4W2C9N4	SNRPD1	BOBOX Small nuclear ribonucleoprotein Sm D1
	A0A3Q1N0F2	HEG1	BOVIN Heart development protein with EGF like domains 1
	Q765N9	CLDN3	BOVIN Claudin-3
	E1BNE7	CAVIN1	BOVIN Caveolae associated protein 1
	A0A4W2F2W4	UGGT1	BOBOX UDP-gluce glycoprotein glucyltransferase 1
	A0A4W2GHK7	DYNC1LI2	BOBOX Dynein light intermediate chain
	Q0MRP5	LZ	BOBOX Lysozyme
	A0A4W2GVT4	SRSF7	BOBOX Serine and arginine rich splicing factor 7
	A0A4W2FKP9	GNAQ	BOBOX G protein subunit alpha q
	A0A4W2BU36	AHNAK	BOBOX PDZ domain-containing protein
	A0A4W2F0I3	COPA	BOBOX Coatomer subunit alpha
	B6VAP7	CDC42	BOVIN Cell division control protein 42 homolog
	A0A4W2D805	WDR77	BOBOX Uncharacterized protein
	A0A3Q1LGL7	LAMA4	BOVIN Laminin subunit alpha 4
	A0A4W2IA58	TMED9	BOBOX Transmembrane emp24 domain-containing protein 9
	V6F7T1	DLAT	BOVIN Acetyltransferase component of pyruvate dehydrogenase complex
	A0A4W2EUF6	HDLBP	BOBOX High density lipoprotein binding protein
	E1BIB4	HNRNPL	BOVIN Heteroous nuclear ribonucleoprotein L
	E9LZ03	─	BOVIN Prominin-1
	Q3MHL7	CCT6A	BOVIN T-complex protein 1 subunit zeta
	A0A6B9SBR8	─	BOVIN Ig lamda chain variable region (Fragment)
	A0A4W2FXP8	HGS	BOBOX Hepatocyte growth factor-regulated tyrine kinase substrate
	F1MTV0	DPP4	BOVIN Dipeptidyl peptidase 4
	A0A4W2BWD1	RAB1B	BOBOX RAB1B, member RAS oncogene family
	A0A4W2GIX1	WASHC4	BOBOX WASH complex subunit 4
	A0A3Q1M866	DIP2A	BOVIN Disco interacting A
	A0A4W2HRY2	MYO5A	BOBOX Myin VA
	A0A4W2GPI4	LOC113883341	BOBOX Eukaryotic translation initiation factor 3 subunit C
	F1MLE3	COG6	BOVIN Conserved oligomeric Golgi complex subunit 6
	Q2KJ46	PSMD3	BOVIN 26S proteasome non-ATPase regulatory subunit 3
	A0JN52	SF3B3	BOVIN Splicing factor 3B subunit 3
	A0A4W2BXS6	TTC38	BOBOX Tetratricopeptide repeat protein 38
	A2VE06	RPS4Y1	BOVIN 40S ribomal protein S4
	A5D7E8	PDIA3	BOVIN Protein disulfide-isomerase
	A5D987	UBE2N	BOVIN Ubiquitin-conjugating enzyme E2N-like
	A7Z057	YWHAG	BOVIN 14-3-3 protein gamma
	A0A4W2IDL9	IDE	BOBOX Insulin degrading enzyme
	F1MD79	ANKFY1	BOVIN Ankyrin repeat and FYVE domain containing 1
	A0A452DJS8	TPPP3	BOVIN Tubulin polymerization-promoting protein family member 3
	A0A4W2BVA2	LAMB2	BOBOX Uncharacterized protein
	F1N0J2	MAP4	BOVIN Microtubule-associated protein
	F1MKJ5	WASHC5	BOVIN WASH complex subunit 5
	A0A4W2GPR4	IGF2BP2	BOBOX Insulin like growth factor 2 mRNA binding protein 2
	A0A4W2I991	EDC4	BOBOX Enhancer of mRNA-decapping protein 4
	Q2T9S0	TUBB3	BOVIN Tubulin beta-3 chain
	Q08DI5	RAP2C	BOVIN Ras-related protein Rap-2c
	A0A4W2BRY5	EPB41L3	BOBOX FERM domain-containing protein
	A0A4W2CIB6	VIM	BOBOX Vimentin
	A0A4W2C5Y1	ABCF1	BOBOX ATP binding cassette subfamily F member 1
	A0A4W2BUZ1	ROCK1	BOBOX Rho-associated protein kinase
	Q1JPA2	EEF1G	BOVIN Elongation factor 1-gamma (Fragment)
	A0A4W2H473	STRN3	BOBOX Striatin 3
	G3MXB5	─	BOVIN Uncharacterized protein
	A0A4W2FND9	PSMB1	BOBOX Proteasome subunit beta
	A0A3Q1LXR9	ACTR2	BOVIN Actin-related protein 2
	A0A3Q1MGI8	RRM1	BOVIN Ribonucleide-diphphate reductase
	A0A4W2CZA9	SH3BGRL3	BOBOX SH3 domain-binding glutamic acid-rich-like protein
	Q6QRN7	TMBIM1	BOVIN PP1201 protein
	A5D794	GAPVD1	BOVIN GTPase-activating protein and VPS9 domain-containing protein 1
	Q0P5B0	ARRDC1	BOVIN Arrestin domain containing 1
	A0A3Q1N0J8	YTHDC2	BOVIN YTH domain containing 2
	A0A4W2EH60	USP5	BOBOX Ubiquitin carboxyl-terminal hydrolase
	A0A4W2CX08	PGM5	BOBOX Uncharacterized protein
	A0A4W2E5K6	LOC113883694	BOBOX Uncharacterized protein
	Q3ZCK1	EIF3L	BOVIN Eukaryotic translation initiation factor 3 subunit L
	Q58DQ6	SLC3A2	BOVIN Solute carrier family 3 (Activators of dibasic and neutral amino acid transport), member 2
	A0A4W2HVX9	CAMK2B	BOBOX Calcium/calmodulin-dependent protein kinase
	A0A4W2C8K3	SEC11A	BOBOX Signal peptidase complex catalytic subunit SEC11
	A0A4W2F0S3	DARS1	BOBOX Aspartate--tRNA ligase, cytoplasmic
	A0A4W2ETZ4	PDZK1	BOBOX Uncharacterized protein
	A0A5A4UBP5	hsp70	BOVIN Heat shock protein 70
	Q3ZCA2	NUDT21	BOVIN Cleavage and polyadenylation specificity factor subunit 5
	A0A4W2E6R3	ATP2B4	BOBOX Calcium-transporting ATPase
	F1MWD3	CCT5	BOVIN CCT-epsilon
	E1BHH6	PODN	BOVIN Podocan
	E1BH78	SNRNP200	BOVIN Small nuclear ribonucleoprotein U5 subunit 200
	A0A4W2HRJ1	ACTR1B	BOBOX Actin related protein 1B
	A0A4W2ED73	NSUN2	BOBOX NOL1/NOP2/Sun domain family member 2
	A0A4W2FHT8	PLCH1	BOBOX Phphoinitide phpholipase C
	A0A4W2FLL1	RHOA	BOBOX Ras homolog family member A
	F1MQJ0	ACE	BOVIN Angiotensin-converting enzyme
	A0A4W2G891	CCDC186	BOBOX Coiled-coil domain containing 186
	Q862J9	─	BOVIN 60S ribomal protein L17 (Fragment)
	A0A4W2CHU4	LAMA2	BOBOX Uncharacterized protein
	A0A4W2FTK5	EIF3K	BOBOX Eukaryotic translation initiation factor 3 subunit K
	A0A4W2C6J7	IDH2	BOBOX Isocitrate dehydrogenase [NADP]
	F1MUN7	ANXA11	BOVIN Annexin
	Q2KJ25	PSMD12	BOVIN 26S proteasome non-ATPase regulatory subunit 12
	A0A4W2CY70	SMPDL3B	BOBOX Acid sphingomyelinase-like phphodiesterase
	A0A4W2HE91	TARS1	BOBOX Threonyl-tRNA synthetase
	A0A4W2E5E8	RPL28	BOBOX 60S ribomal protein L28
	F1N619	CDH1	BOVIN Cadherin-1
	F1N7B5	CUL5	BOVIN Cullin 5
	Q9GMB8	SARS1	BOVIN Serine--tRNA ligase, cytoplasmic
	A0A4W2GTT2	RPS6KA3	BOBOX Ribomal protein S6 kinase
	V6F832	CRYAB	BOVIN Alpha(B)-crystallin
	E1BNV4	SRPK1	BOVIN SRSF protein kinase 1
	A0A4W2EHN2	VPS35	BOBOX Vacuolar protein sorting-associated protein 35
	A0A4W2CWN6	PPIB	BOBOX Peptidyl-prolyl cis-trans isomerase
	A5D7Q4	CSDA	BOVIN CSDA protein
	Q0VCX2	HSPA5	BOVIN Endoplasmic reticulum chaperone BiP
	A0A3Q1LNK7	SRP68	BOVIN Signal recognition particle subunit SRP68
	Q2T9R3	ZNF629	BOVIN ZNF629 protein (Fragment)
	A0A4W2F424	PSMC2	BOBOX 26S proteasome AAA-ATPase subunit RPT1
	A0A4W2DBH2	UBR4	BOBOX UBR-type domain-containing protein
	A0A3Q1MGJ7	PKHD1L1	BOVIN PKHD1 like 1
	A0A4W2BUC7	AARS	BOBOX Alanine--tRNA ligase
	A0A4W2ISK3	S100A10	BOBOX Calpactin I light chain
	A0A4W2IMJ9	GIPC2	BOBOX GIPC PDZ domain containing family member 2
	E1BI28	GM2A	BOVIN GM2 gangliide activator
	A0A4W2GGV4	EIF3A	BOBOX Eukaryotic translation initiation factor 3 subunit A
	A5D7E0	RAB35	BOVIN RAB35 protein
	A0A3Q1MQ34	FLNB	BOVIN Filamin B
	A7MBJ5	CAND1	BOVIN Cullin-associated NEDD8-dissociated protein 1
	A0A4W2IHM5	PARP1	BOBOX Poly [ADP-ribe] polymerase
	E1BDX8	DYNC1H1	BOVIN Dynein cytoplasmic 1 heavy chain 1
	A0A4W2EBU0	ARG1	BOBOX Arginase
	E1BKS0	EPS8L1	BOVIN EPS8 like 1
	A0A4W2GYG4	─	BOBOX Protein kinase domain-containing protein
	Q29455	DNAJC5	BOVIN DnaJ homolog subfamily C member 5
	E1BNM6	WBP11	BOVIN WW domain binding protein 11
	A0A4W2C9V0	MFGE8	BOBOX Milk fat globule-EGF factor 8 protein
	A0A4W2DYR8	DHX9	BOBOX DEAH box protein 9
	A0A4W2HR82	ABR	BOBOX Active breakpoint cluster region-related protein
	A0A4W2G7V1	HNRNPUL1	BOBOX Heterogeneous nuclear ribonucleoprotein U like 1
	A0A4W2EW35	SRSF10	BOBOX Serine and arginine rich splicing factor 10
	A0A4W2F627	HNRNPR	BOBOX Heterogeneous nuclear ribonucleoprotein R
	Q2HJ35	CHMP4C	BOVIN Charged multivesicular body protein 4C
	F1MU85	BROX	BOVIN BRO1 domain- and CAAX motif-containing protein
	A5D7J6	CALR	BOVIN Calreticulin
	A0A4W2ESD2	AP2M1	BOBOX AP-2 complex subunit mu
	A0A4W2FID6	ALAD	BOBOX Delta-aminolevulinic acid dehydratase
	A0A4W2HFW1	SBF1	BOBOX SET binding factor 1
	A0A4W2HHR5	SEC24A	BOBOX SEC24 homolog A, COPII coat complex component
	F1MBS3	TGFBI	BOVIN Transforming growth factor-beta-induced protein ig-h3
	A0A3Q1ML65	EEA1	BOVIN Early endome antigen 1
	A0A3Q1MMJ3	ERO1A	BOVIN ERO1-like protein alpha
	E1BCF8	ZC3HAV1	BOVIN Zinc finger CCCH-type containing, antiviral 1
	A0A4W2FD30	RPS15	BOBOX 40S ribomal protein S15
	A0A4W2IGM1	EIF3D	BOBOX Eukaryotic translation initiation factor 3 subunit D
	F1N4V5	NAA15	BOVIN N-alpha-acetyltransferase 15, NatA auxiliary subunit
	A0A4W2EXX4	YBX3	BOBOX Y-box binding protein 3
	A0A4W2FBF2	PPP2R5E	BOBOX Serine/threonine-protein phphatase 2A 56 kDa regulatory subunit
	A0A4W2IHC1	STX3	BOBOX Syntaxin 3
	A4FUC6	SRSF9	BOVIN SFRS9 protein
	A6QP36	LMAN2	BOVIN LMAN2 protein
	Q8WMY2	FDPS	BOVIN Farnesyl pyrophphate synthase
	Q0V7N1	SUSD2	BOVIN Sushi domain containing 2 (Fragment)
	A0A4W2I9R5	TUBB2A	BOBOX Tubulin beta chain
	A0A4W2E975	CFAP20	BOBOX Cilia and flagella associated protein 20
	Q1JPH2	RALA	BOVIN Small monomeric GTPase (Fragment)
	Q5E9R3	EHD1	BOVIN EH domain-containing protein 1
	A0A4W2HV66	RPS16	BOBOX Ribomal protein S16
	A0A4W2IIX9	ATP6V0A1	BOBOX V-type proton ATPase subunit a
	A0A4W2CWA5	SNX9	BOBOX Sorting nexin
	A0A4W2I8N5	NAP1L4	BOBOX Nucleome assembly protein 1 like 4
	Q2YDE3	GOLT1B	BOVIN Vesicle transport protein GOT1B
	A0A4W2HNE6	CAPG	BOBOX Macrophage-capping protein
	A5D9B6	SDCBP	BOVIN Syntenin
	Q3ZBG1	RAB14	BOVIN Ras-related protein Rab-14
	A0A4W2D7Z4	CS	BOBOX Citrate synthase
	A0A3Q1MZU3	PDCD4	BOVIN Programmed cell death protein 4
	Q1JP95	PSMC3	BOVIN Proteasome 26S ATPase subunit 3 (Fragment)
	E1BLZ8	EIF3F	BOVIN Eukaryotic translation initiation factor 3 subunit F
	B0JYN2	RAN	BOVIN GTP-binding nuclear protein Ran
	E1BGJ0	LRP1	BOVIN LDL receptor related protein 1
	P61257	RPL26	BOVIN 60S ribomal protein L26
	A0A4W2EQU6	PSMB5	BOBOX Proteasome subunit beta
	A0A4W2BQY5	FUS	BOBOX FUS RNA binding protein
	A0A4W2GST1	CTTN	BOBOX Cortactin
	F6PWM7	AIMP1	BOVIN Aminoacyl tRNA synthetase complex interacting multifunctional protein 1
	A0A4W2EYV4	RPS25	BOBOX 40S ribomal protein S25
	Q2T9V5	TRMT6	BOVIN tRNA (adenine(58)-N(1))-methyltransferase non-catalytic subunit TRM6
	A0A4W2CI35	EFR3A	BOBOX Uncharacterized protein
	A0A4W2GWK2	KIF21A	BOBOX Kinesin family member 21A
	A0A4W2GQ59	FLNC	BOBOX Filamin C
	P35604	COPZ1	BOVIN Coatomer subunit zeta-1
	Q00361	ATP5ME	BOVIN ATP synthase subunit e, mitochondrial
	F1MDR7	DNAJC13	BOVIN DnaJ heat shock protein family (Hsp40) member C13
	A0A4W2HHF8	GPM6B	BOBOX Glycoprotein M6B
	E1B7E3	GOLGA4	BOVIN Golgin A4
	Q3SZ15	EEF1E1	BOVIN Eukaryotic translation elongation factor 1 epsilon 1
	E1BCL5	─	BOVIN Uncharacterized protein
	A0A4W2F0F2	TMPRSS6	BOBOX Sulfurtransferase
	A0A4W2HJ15	RBM47	BOBOX RNA-binding motif protein 47
	A0A4W2DX04	MATR3	BOBOX Uncharacterized protein
	A6QP44	FCSK	BOVIN FUK protein
	F1MMQ6	MYO5B	BOVIN Myin VB
	F1MLW8	LOC100847119	BOVIN Uncharacterized protein
	E1BPL8	MME	BOVIN Atriopeptidase
	A0A4W2IKB8	SERPINH1	BOBOX Collagen-binding protein
	A0A4W2F1U3	PDXK	BOBOX Pyridoxal kinase
	E1BN45	CCM2L	BOVIN CCM2 like scaffold protein
	A0A4W2DWT8	LLGL2	BOBOX LLGL domain-containing protein
	A0A4W2DJ99	LMLN	BOBOX 60S ribomal protein L35a
	P10462	S100A2	BOVIN Protein S100-A2
	E1B9L5	FXR2	BOVIN FMR1 automal homolog 2
	A0A4W2IMT5	PAK2	BOBOX Non-specific serine/threonine protein kinase
	A0A4W2FWY4	COL12A1	BOBOX Collagen type XII alpha 1 chain
	G3X6L9	EPRS1	BOVIN Glutamyl-prolyl-tRNA synthetase 1
	A0A4W2FFE6	TES	BOBOX Testin
	Q17QC5	AP2S1	BOVIN AP-2 complex subunit sigma
	A0A4W2EAU0	RPS27A	BOBOX Ubiquitin carboxyl extension protein 80
	A0A4W2D222	ELP1	BOBOX Elongator complex protein 1
	A0A4W2DVQ6	CAPZB	BOBOX F-actin-capping protein subunit beta
	Q3YJL7	BoLA	BOVIN MHC class I antigen (Fragment)
	A0A4W2IDJ6	EHD2	BOBOX EH domain containing 2
	A0A4W2BSQ7	PSMD11	BOBOX Proteasome 26S subunit, non-ATPase 11
	A0A452DI03	PBXIP1	BOVIN Pre-B-cell leukemia transcription factor-interacting protein 1
	A0A4W2DHZ5	DHFR	BOBOX Dihydrofolate reductase
	E1BNQ9	HNRNPUL2	BOVIN Heteroous nuclear ribonucleoprotein U like 2
	F1MDU6	TRMT61A	BOVIN tRNA (adenine(58)-N(1))-methyltransferase catalytic subunit TRMT61A
	A8E4P2	FARSB	BOVIN Phenylalanyl-tRNA synthetase beta subunit
	A0A4W2HQ64	PFKP	BOBOX ATP-dependent 6-phphofructokinase
	A0A4W2DBT5	PGM2	BOBOX Phphoglucomutase 2
	Q3ZC07	ACTC1	BOVIN Actin, alpha cardiac muscle 1
	A0A4W2C8R9	CD9	BOBOX Tetraspanin
	Q862K7	─	BOVIN Dynein light chain (Fragment)
	A0A4W2D4U6	SEC23B	BOBOX Protein transport protein SEC23
	A0A4W2H2K7	MUC5AC	BOBOX Mucin 5AC, oligomeric mucus/gel-forming
	A0A4W2EXR2	ARHGEF10L	BOBOX DH domain-containing protein
	A0A4W2HV14	STXBP1	BOBOX Syntaxin binding protein 1
	A0A4W2DEQ0	LRATD1	BOBOX LRAT domain containing 1
	F1N3S4	CUL4A	BOVIN Cullin 4A
	Q8WN55	PTBP1	BOVIN Polypyrimidine tract-binding protein 1
	Q0P5B5	TOM1L1	BOVIN Target of myb1 (Chicken)-like 1
	A0A4W2FNE6	RALB	BOBOX Small monomeric GTPase
	A7E306	NID2	BOVIN NID2 protein
	Q9N2J2	GPX4	BOVIN Phpholipid hydroperoxide glutathione peroxidase
	A0A4W2EM37	RPL10	BOBOX Ribomal
	A0A3Q1M678	LOC112443696	BOVIN Glycine N-methyltransferase
	A0A3Q1LV18	CCT2	BOVIN CCT-beta
	G3MXH2	HRAS	BOVIN HRas proto-onco, GTPase
	A0A4W2CUI2	COPG2	BOBOX Coatomer subunit gamma
	A0A4W2FS86	PRDX5	BOBOX Peroxiredoxin-5
	A0A3Q1MF76	─	BOVIN Uncharacterized protein
	P31404	ATP6V1A	BOVIN V-type proton ATPase catalytic subunit A
	A0A4W2DCB9	GYG1	BOBOX Uncharacterized protein
	A0A4W2D5W8	EEF2	BOBOX Death associated protein kinase 3
	A0A4W2H2B3	VPS18	BOBOX Vacuolar protein sorting-associated protein 18 homolog
	A0A3Q1MPS4	ACTN1	BOVIN Alpha-actinin-1
	A0A4W2BY71	SEC24C	BOBOX SEC24 homolog C, COPII coat complex component
	F1N319	ROCK2	BOVIN Rho-associated protein kinase
	A0A4W2EMD8	RPS6	BOBOX 40S ribomal protein S6
	A0A4W2IIZ4	CCDC91	BOBOX Coiled-coil domain containing 91
	F1MZ85	VCAN	BOVIN Versican core protein
	P68103	EEF1A1	BOVIN Elongation factor 1-alpha 1
	A0A3Q1ND89	UBE2V2	BOVIN Ubiquitin-conjugating enzyme E2 variant 2
	Q0P561	SNTN	BOVIN Sentan
	A0A4W2C254	PACSIN2	BOBOX Protein kinase C and casein kinase substrate in neurons 2
	A0A3Q1LUJ8	ATP1A1	BOVIN Sodium/potassium-transporting ATPase subunit alpha
	Q3T0U5	CHMP2A	BOVIN Charged multivesicular body protein 2A
	A0A4W2DVZ1	TUBB	BOBOX Tubulin beta chain
	Q71SA2	─	BOVIN SMK-1 domain-containing protein (Fragment)
	A0A4W2DNY9	STIP1	BOBOX Hsc70/Hsp90-organizing protein
	Q148L0	CHMP6	BOVIN Charged multivesicular body protein 6
	A0A4W2HUV4	MYO6	BOBOX Unconventional myin-6
	A0A4W2H0X6	EIF2AK2	BOBOX Eukaryotic translation initiation factor 2 alpha kinase 2
	Q3T0W4	PPP1R7	BOVIN Protein phphatase 1 regulatory subunit 7
	A0A4W2F6Z5	SMIM5	BOBOX Small integral membrane protein 5
	A0A4W2CU21	PSAT1	BOBOX Phpherine aminotransferase
	A1L588	ASNS	BOVIN Asparagine synthetase [glutamine-hydrolyzing] (Fragment)
	A0A4W2GM77	COG3	BOBOX Component of oligomeric Golgi complex 3
	G3X6L5	ARL8A	BOVIN ADP ribylation factor like GTPase 8A
	Q1RMU4	ERLIN2	BOVIN Erlin-2
	A0A4W2C8I6	PEBP1	BOBOX Phphatidylethanolamine binding protein 1
	A0A3Q1LYI5	PSMB10	BOVIN Proteasome subunit beta
	A0A4W2HQR5	HUWE1	BOBOX HECT-type E3 ubiquitin transferase
	A5D973	PPP2R1A	BOVIN Alpha isoform of regulatory subunit A, protein phphatase 2
	Q3SYW1	AP1M2	BOVIN AP-1 complex subunit mu-2
	A7Z014	TKT	BOVIN TKT protein
	A0A4W2F9C0	YBX1	BOBOX Y-box binding protein 1
	A0A4W2EJI0	MAPRE1	BOBOX APC-binding protein EB1
	A0A4W2ERY7	PROM1	BOBOX Prominin 1
	F1MFJ6	TBL1XR1	BOVIN TBL1X receptor 1
	A0A4W2G877	VARS1	BOBOX Valine--tRNA ligase
	A0A4W2DF51	ALPL	BOBOX Alkaline phphatase
	A0A4W2HN26	FLNA	BOBOX Filamin A
	A0A4W2HGT2	RPS27	BOBOX 40S ribomal protein S27
	B0JYN8	PSMB3	BOVIN Proteasome subunit beta
	Q3ZBE9	NSDHL	BOVIN Sterol-4-alpha-carboxylate 3-dehydrogenase, decarboxylating
	A0A3Q1M6N7	LTA4H	BOVIN Leukotriene A(4) hydrolase
	E1BK71	PACSIN3	BOVIN Protein kinase C and casein kinase substrate in neurons 3
	A0A4W2CKK1	PYCR3	BOBOX Pyrroline-5-carboxylate reductase
	A0A3Q1MBD4	MYL3	BOVIN Myin light chain 3
	P11456	M6PR	BOVIN Cation-dependent manne-6-phphate receptor
	A7Z085	WDR82	BOVIN WD repeat domain 82
	A0A4W2GJQ9	BUB3	BOBOX BUB3 mitotic checkpoint protein
	A0A4W2HIZ5	FKBP9	BOBOX Peptidylprolyl isomerase
	A0A4W2D514	PTGFRN	BOBOX Uncharacterized protein
	F6QJE8	PAFAH1B1	BOVIN Platelet-activating factor acetylhydrolase IB subunit alpha
	E1BKM4	PDCD6IP	BOVIN Programmed cell death 6 interacting protein
	Q29S21	KRT7	BOVIN Keratin, type II cytkeletal 7
	F1MHR4	PIP4K2A	BOVIN Phphatidylinitol-5-phphate 4-kinase type 2 alpha
	A0A4W2HL62	RAB5A	BOBOX RAB5A, member RAS oncogene family
	A0A3Q1MNN2	AKR7A2	BOVIN Aldo-keto reductase family 7 member A2
	A0A4W2IE73	PGK1	BOBOX Phphoglycerate kinase
	Q3MHR3	DYNLL2	BOVIN Dynein light chain 2, cytoplasmic
	A4IFB8	IPO4	BOVIN IPO4 protein
	A0A4W2DLP0	G3BP1	BOBOX Uncharacterized protein
	B0JYM5	YWHAQ	BOVIN 14-3-3 protein theta
	F1N2K1	PCYOX1	BOVIN Prenylcysteine oxidase 1
	Q3ZCD3	TAX1BP3	BOVIN Tax1-binding protein 3
	A0A4W2FI16	PLCB4	BOBOX 1-phphatidylinitol 4,5-bisphphate phphodiesterase
	A0A4W2E4Y7	MTA1	BOBOX Uncharacterized protein
	A0A4W2CPZ8	YWHAB	BOBOX Tyrine 3-monooxygenase/tryptophan 5-monooxygenase activation protein beta
	A0A3Q1M037	GCN1	BOVIN GCN1 activator of EIF2AK4
	A0A4W2FWL8	MYO6	BOBOX Unconventional myin-6
	A0A4W2I669	TUBA1C	BOBOX Tubulin alpha chain
	A0A4W2E220	FARSA	BOBOX Peroxiredoxin 2
	A0A4W2FQI1	CYFIP1	BOBOX Cytoplasmic FMR1-interacting protein
	A0A4W2GMZ3	VAPB	BOBOX VAMP associated protein B and C
	A0A4W2DHL7	LOC113894092	BOBOX Phpholipid scramblase
	P67827	CSNK1A1	BOVIN Casein kinase I isoform alpha
	F1N6D4	SLC34A2	BOVIN Na(+)-dependent phphate cotransporter 2B
	A0A4W2GUL6	PPP2R2A	BOBOX Serine/threonine-protein phphatase 2A 55 kDa regulatory subunit B
	O97680	TXN	BOVIN Thioredoxin
	A0A4W2ECJ6	SDCBP2	BOBOX Peptidylprolyl isomerase
	A0A4W2D0H6	HNRNPA1	BOBOX Helix-destabilizing protein
	Q76LV2	HSP90AA1	BOVIN Heat shock protein HSP 90-alpha
	Q05204	LAMP1	BOVIN Lysome-associated membrane glycoprotein 1
	A8E654	COL18A1	BOVIN COL18A1 protein
	A0A4W2H1I5	ERP29	BOBOX Endoplasmic reticulum resident protein 29
	E1BAI0	RAB23	BOVIN RAB23, member RAS onco family
	F1MLV1	PSMC6	BOVIN 26S proteasome regulatory subunit 10B
	B0JYL8	CFL1	BOVIN Cofilin, non-muscle isoform
	A0A4W2GRC2	EIF2S3	BOBOX Protein-synthesizing GTPase
	A3KN51	TSG101	BOVIN TSG101 protein
	A0A4W2CJZ9	RAB7B	BOBOX RAB7B, member RAS oncogene family
	Q5E9D7	PSMC1	BOVIN Proteasome 26S ATPase subunit 1
	A0A4W2H6Q8	PLA2G7	BOBOX 1-alkyl-2-acetylglycerophphocholine esterase
	A6QLG6	FXR1	BOVIN FXR1 protein
	F1MLZ1	CYBRD1	BOVIN Cytochrome b reductase 1
	D2U6Q4	MUC16	BOVIN Mucin-16 (Fragment)
	A0A3Q1LVC8	XPNPEP1	BOVIN Xaa-Pro aminopeptidase 1
	P55859	PNP	BOVIN Purine nucleide phphorylase
	A0A3Q1LN79	ILVBL	BOVIN 2-hydroxyacyl-CoA lyase 2
	A0A4W2HRE0	ARL3	BOBOX ADP ribylation factor like GTPase 3
	A0A4W2CEG3	PSMC4	BOBOX 26S proteasome AAA-ATPase subunit RPT3
	A0A3Q1LHB1	DDX6	BOVIN RNA helicase
	P62261	YWHAE	BOVIN 14-3-3 protein epsilon
	A0A4W2D7N9	EIF4A2	BOBOX RNA helicase
	F1N1F9	SOX17	BOVIN SRY-box transcription factor 17
	F1MJI7	LMNB2	BOVIN Lamin B2
	A0A3Q1MFI2	FAM120A	BOVIN Constitutive coactivator of PPAR-gamma-like protein 1
	A0A4W2I728	NDRG2	BOBOX Protein NDRG2
	A0A4W2HL08	CAPS	BOBOX Calcyphine
	A0A4W2DK71	DNAJC13	BOBOX J domain-containing protein
	Q3ZCD7	TECR	BOVIN Very-long-chain enoyl-CoA reductase
	E1BBY7	HSPA4	BOVIN Heat shock 70 kDa protein 4
	Q58D71	FLJ36812	BOVIN Uncharacterized protein FLJ36812
	A0A4W2C103	SLC44A4	BOBOX Choline transporter-like protein
	A4IFJ3	STUM	BOVIN MGC151592 protein
	A6H7G2	DBNL	BOVIN Drebrin-like protein
	A0A3Q1M647	CAMK2D	BOVIN Calcium/calmodulin-dependent protein kinase
	A0A4W2I3E8	CUL4B	BOBOX Cullin 4B
	A0A4W2ISJ4	PGAM1	BOBOX Phphoglycerate mutase
	A0A4W2I9D0	LOC113886404	BOBOX GST class-pi
	A0A3Q1LKX4	FAM234A	BOVIN Protein FAM234A
	A0A3Q1MHV0	DAD1	BOVIN Dolichyl-diphphooligaccharide--protein glycyltransferase subunit DAD1
	A0A4W2I9T2	CLTB	BOBOX Clathrin light chain
	P62871	GNB1	BOVIN Guanine nucleotide-binding protein G(I)/G(S)/G(T) subunit beta-1
	A0A4W2G0F1	GOLGA3	BOBOX Golgin A3
	A0A4W2HTZ2	RAD50	BOBOX RAD50 double strand break repair protein
	A0A4W2EAN6	CAB39	BOBOX Uncharacterized protein
	A0A4W2D129	METAP2	BOBOX Methionine aminopeptidase 2
	E1BB91	COL6A3	BOVIN Collagen type VI alpha 3 chain
	Q2HJI9	RBX1	BOVIN Ring-box 1
	A0A4W2FNK6	EFHD2	BOBOX EF-hand domain family member D2
	G5E630	USP9X	BOVIN Ubiquitinyl hydrolase 1
	A5D7K0	BLVRA	BOVIN Biliverdin reductase A
	Q17QG2	NUDC	BOVIN Nuclear migration protein nudC
	A0A4W2DH74	COL6A1	BOBOX Collagen type VI alpha 1 chain
	A0A4W2CIM8	RPS19	BOBOX 40S ribomal protein S19
	Q28908	─	BOVIN Mucin (Fragment)
	A0A4W2HA65	IDH1	BOBOX Isocitrate dehydrogenase [NADP]
	A0A4W2DDK7	CCT3	BOBOX T-complex protein 1 subunit gamma
	Q58DW3	RPL29	BOVIN 60S ribomal protein L29
	A0A4W2H231	DSP	BOBOX Desmoplakin
	E1BJQ7	GIPC1	BOVIN GIPC PDZ domain containing family member 1
	F1N533	DDX18	BOVIN RNA helicase
	A7Z069	KRIT1	BOVIN KRIT1 protein
	A0A4W2FX89	IGF2R	BOBOX Insulin like growth factor 2 receptor
	F1MD71	FBXW9	BOVIN F-box/WD repeat-containing protein 9
	A0A4W2HF16	EFNA1	BOBOX Ephrin A1
	Q32KY0	APOD	BOVIN Apolipoprotein D
	Q861S4	RPL21	BOVIN 60S ribomal protein L21 (Fragment)
	A0A4W2IJI4	TGM1	BOBOX Transglutaminase 1
	P04896	GNAS	BOVIN Guanine nucleotide-binding protein G(s) subunit alpha isoforms short
	A0A4W2ERZ0	GNAI3	BOBOX G protein subunit alpha i3
	A0A4W2C416	TJP1	BOBOX Uncharacterized protein
	P23805	CGN1	BOVIN Conglutinin
	Q17QE5	CIB1	BOVIN Calcium and integrin-binding protein 1
	A7E3D9	ACSL4	BOVIN ACSL4 protein (Fragment)
	E1BMW9	PURA	BOVIN Purine rich element binding protein A
	A0A4W2FJT1	HSPA8	BOBOX Heat shock protein family A (Hsp70) member 8
	A0A4W2HAU5	PRXL2A	BOBOX Peroxiredoxin-like 2 activated in M-CSF stimulated monocytes
	Q3SZI8	IVD	BOVIN Isovaleryl-CoA dehydrogenase, mitochondrial
	Q28824	MYLK	BOVIN Myin light chain kinase, smooth muscle
	A0A4W2DI44	LOC113895271	BOBOX Ankyrin repeat and KH domain-containing protein 1
	A0A3Q1LXX9	COPE	BOVIN Coatomer subunit epsilon
	A0A3Q1MCC2	AP3D1	BOVIN AP-3 complex subunit delta
	A7MBG8	RUVBL1	BOVIN RuvB-like helicase
	A0A4W2EGD8	YKT6	BOBOX YKT6 v-SNARE homolog
	A0A4W2I6Q0	CYB5A	BOBOX Cytochrome b5
	A0A4W2FQ43	DBI	BOBOX Diazepam binding inhibitor, acyl-CoA binding protein
	G8JL05	LPCAT3	BOVIN Lysophpholipid acyltransferase 5
	A1L575	DNASE1L1	BOVIN Deoxyribonuclease I-like 1 (Fragment)
	A0A3Q1LMI9	AFDN	BOVIN Afadin, adherens junction formation factor
	F1MZY2	GFPT1	BOVIN Glutamine--fructe-6-phphate transaminase (isomerizing)
	Q6RWT3	CEACAM1	BOVIN Carcinoembryonic antigen-related cell adhesion molecule 1 isoform 3Ss
	A0A4W2DZ19	DNAJA2	BOBOX DnaJ heat shock protein family (Hsp40) member A2
	F1MQ65	MYO1E	BOVIN Myin IE
	Q0VCK1	MYADM	BOVIN Myeloid-associated differentiation marker
	A0A4W2D3R3	RHOC	BOBOX Ras homolog family member C
	A0A4W2G0M5	GNA11	BOBOX G protein subunit alpha 11
	A0A3Q1LMV9	EPPK1	BOVIN Epiplakin 1
	A0A4W2C3S4	RPL3	BOBOX Uncharacterized protein
	A0A4W2H3C5	DNM1L	BOBOX Dynamin-1-like protein
	F1N365	FLII	BOVIN FLII actin remodeling protein
	A0A4W2D9L4	CDK5	BOBOX Cyclin dependent kinase 5
	A1A4L8	MOCS3	BOVIN Adenylyltransferase and sulfurtransferase MOCS3
	A0A4W2FYT7	C18H19orf48	BOBOX Chromome 18 C19orf48 homolog
	A0A4W2EJ90	ARF6	BOBOX ADP ribylation factor 6
	A0A4W2EA58	ABI1	BOBOX Abl interactor 1
	P20072	ANXA7	BOVIN Annexin A7
	A0A4W2CDR8	PSMA6	BOBOX Proteasome subunit alpha type
	A0A4W2BY01	VCL	BOBOX Metavinculin
	A0A4W2IRI4	ANXA5	BOBOX Annexin
	F1MY14	KIAA1549	BOVIN KIAA1549
	F1MQ37	MYH9	BOVIN Myin heavy chain 9
	A0A4W2D2G4	EML4	BOBOX HELP domain-containing protein
	A0A4W2FN01	DCTN2	BOBOX Dynactin subunit 2
	A0A1L6KTE1	L2	BPV3 Minor capsid protein L2
	A0A4W2FZS3	PSMB9	BOBOX Proteasome subunit beta
	F1MGR1	SLC28A3	BOVIN Sodium/nucleide cotransporter
	A0A3Q1MFA9	DOCK5	BOVIN Dedicator of cytokinesis 5
	A0A4W2GXC1	FHL1	BOBOX Four and a half LIM domains 1
	F1N6C2	TMED4	BOVIN Transmembrane p24 trafficking protein 4
	A0A4W2EKT8	PI4KA	BOBOX 1-phphatidylinitol 4-kinase
	Q17QD7	LUC7L	BOVIN LUC7-like (S. cerevisiae)
	A0A4W2HCX4	ESRP1	BOBOX Epithelial splicing regulatory protein 1
	A0A4W2GDJ9	PRKACA	BOBOX cAMP-dependent protein kinase
	F1MJH8	ARHGAP18	BOVIN Rho GTPase activating protein 18
	A0A3Q1N8S4	ATP2A2	BOVIN Calcium-transporting ATPase
	A0A4W2HVD6	SULT1C4	BOBOX Sulfotransferase
	Q2KII9	DYNC1LI1	BOVIN Dynein light intermediate chain
	A0A4W2E7H4	RPL6	BOBOX 60S ribomal protein L6
	A0A4W2EB14	VDAC2	BOBOX Voltage-dependent anion-selective channel protein 2
	A0A3Q1MDN3	VAMP7	BOVIN Vesicle-associated membrane protein 7
	A0A4W2FY13	FBL	BOBOX Fibrillarin
	A0A4W2HLS1	STAT1	BOBOX Signal transducer and activator of transcription
	Q5E993	EMC2	BOVIN ER membrane protein complex subunit 2
	F1MYN2	CGN	BOVIN Cingulin
	A0A4W2HF29	RPL30	BOBOX 60S ribomal protein L30
	Q17QL1	GNPDA2	BOVIN Glucamine-6-phphate isomerase 2
	A0A4W2HQ09	SMC1A	BOBOX Structural maintenance of chromomes protein
	A0A4W2ET72	NCKAP1	BOBOX Uncharacterized protein
	Q148J6	ARPC4	BOVIN Actin-related protein 2/3 complex subunit 4
	F1MGQ5	ITCH	BOVIN E3 ubiquitin-protein ligase
	A0A4W2ECC5	ALDH1A1	BOBOX Aldehyde dehydrogenase 1 family member A1
	A0A4W2CYR2	PDIA6	BOBOX Protein disulfide-isomerase A6
	A0A4W2E3F4	PTK7	BOBOX Uncharacterized protein
	L7R5X3	eef1d	BOVIN Eukaryotic translation elongation factor 1 delta transcript variant 1
	Q5E9A3	PCBP1	BOVIN Poly(rC)-binding protein 1
	A0A4W2CM22	SPON1	BOBOX F-spondin
	F1N034	KIF2A	BOVIN Kinesin-like protein
	A0A4W2G819	DGKB	BOBOX Diacylglycerol kinase
	A0JBZ9	p97bcnt2	BOVIN Bucentaur-2
	A7YY28	ABHD14B	BOVIN Protein ABHD14B
	A0A3Q1LUC0	EPB41L5	BOVIN Band 4.1-like protein 5
	A0A4W2GMJ8	ATP8B1	BOBOX Phpholipid-transporting ATPase
	A0A3Q1NIK5	PGRMC1	BOVIN Membrane-associated progesterone receptor component 1
	A0A4W2DUT3	RPL32	BOBOX 60S ribomal protein L32
	A5D7N2	HIST2H2BE	BOVIN Histone H2B
	A0A4W2G0F8	DGKA	BOBOX Diacylglycerol kinase
	A0A4W2HFV6	LIMK2	BOBOX LIM domain kinase 2
	G5E531	TCP1	BOVIN CCT-alpha
	A7MBA7	XRCC5	BOVIN X-ray repair crs complementing 5
	A0A4W2IDJ3	ATP13A3	BOBOX ATPase 13A3
	A0A4W2D8A9	MOV10	BOBOX RNA helicase
	Q861V5	─	BOVIN Peptidyl-prolyl cis-trans isomerase (Fragment)
	F1N2W0	PTGR1	BOVIN 15-oxoprtaglandin 13-reductase
	F1MX93	MYO5C	BOVIN Myin VC
	A0A4W2GAK0	SYNE1	BOBOX Spectrin repeat containing nuclear envelope protein 1
	A0A4W2I9W7	RAB2A	BOBOX RAB2A, member RAS oncogene family
	G3MYK8	ASCC3	BOVIN Activating signal cointegrator 1 complex subunit 3
	A0A4W2EHS7	ARHGDIA	BOBOX Rho GDP dissociation inhibitor alpha
	K7QE84	BoLA	BOVIN MHC class I antigen
	A0A4W2IBK1	CTSD	BOBOX Cathepsin D
	A6QQT5	SSRP1	BOVIN FACT complex subunit SSRP1
	A0A4W2GZP1	FAM177A1	BOBOX Family with sequence similarity 177 member A1
	Q08DU9	HP1BP3	BOVIN Heterochromatin protein 1-binding protein 3
	Q9XSJ4	ENO1	BOVIN Alpha-enolase
	A0A4W2GGE1	PSMA2	BOBOX Proteasome subunit alpha type
	A0A4W2E391	LIN7C	BOBOX Protein lin-7 homolog
	A0A4W2CGL9	SMC3	BOBOX Chondroitin sulfate proteoglycan 6
	A0A4W2HDP9	RPL8	BOBOX 60S ribomal protein L8
	A0A3Q1LWM0	RAB22A	BOVIN RAB22A, member RAS onco family
	A0A4W2CAD9	MYL12B	BOBOX Myin regulatory light chain 12B
	A4IFK5	B3GNT3	BOVIN Hexyltransferase
	A0A4W2GCG8	HSPA6	BOBOX Heat shock protein family A (Hsp70) member 6
	A0A4W2DFR9	─	BOBOX Ferritin
	A0A4W2CDD8	RPL27	BOBOX 60S ribomal protein L27
	P10096	GAPDH	BOVIN Glyceraldehyde-3-phphate dehydrogenase
	Q3SZN8	RNH1	BOVIN Ribonuclease inhibitor
	A0A4W2EW39	ERP44	BOBOX Endoplasmic reticulum protein 44
	Q2KJE7	PSME1	BOVIN Proteasome (Prome, macropain) activator subunit 1 (PA28 alpha)
	A0A4W2FXR4	GLOD4	BOBOX Nucleoredoxin
	A0A4W2FWX3	PAK4	BOBOX Non-specific serine/threonine protein kinase
	A0A4W2DST4	AKAP9	BOBOX Uncharacterized protein
	A6H768	GALK1	BOVIN Galactokinase
	A0A4W2H4J1	DDX17	BOBOX RNA helicase
	Q5E959	STRAP	BOVIN Serine-threonine kinase receptor-associated protein
	A0A4W2BQX9	DEK	BOBOX DEK proto-oncogene
	A0A4W2BY17	FBLN1	BOBOX Fibulin-1
	A0A4W2EJ41	VTA1	BOBOX Vesicle trafficking 1
	A4IFF6	NEK3	BOVIN NEK3 protein
	A0A4W2EFE8	RPL18	BOBOX Ribomal protein L18
	A0A4W2H3F4	TOP2B	BOBOX DNA topoisomerase 2
	E1BM93	RDH11	BOVIN Retinol dehydrogenase 11
	Q3MHG3	MPST	BOVIN Sulfurtransferase
	Q1JPB6	ACAT2	BOVIN Acetyl-Coenzyme A acetyltransferase 2
	A0A3Q1MPD9	STX2	BOVIN Syntaxin 2
	A0A4W2GBX8	STAG2	BOBOX Stromal antigen 2
	E1BN24	ZNFX1	BOVIN Zinc finger NFX1-type containing 1
	G3MZH4	AP1G1	BOVIN AP-1 complex subunit gamma
	A0A4W2EA26	ATP6V0D1	BOBOX ATPase H+ transporting V0 subunit d1
	F1N6D5	EFTUD2	BOVIN 116 kDa U5 small nuclear ribonucleoprotein component
	A0A4W2IET3	PYGL	BOBOX Alpha-1,4 glucan phphorylase
	A0A4W2GCQ6	VPS26A	BOBOX VPS26, retromer complex component A
	A7MBI5	DPYSL3	BOVIN DPYSL3 protein
	E1BFV0	KPNB1	BOVIN Karyopherin subunit beta 1
	Q76I82	RPS15A	BOVIN 40S ribomal protein S15a
	A0A4W2CSK0	STK24	BOBOX Serine/threonine kinase 24
	F1N301	RPL22	BOVIN Ribomal protein L22
	A0A4W2DRM6	RAB27B	BOBOX Small monomeric GTPase
	F1MNT4	LAMB1	BOVIN Laminin subunit beta 1
	A0A4W2F9N8	ITGA3	BOBOX Integrin subunit alpha 3
	Q4ZJS0	BoLA-N	BOVIN MHC class I antigen (Fragment)
	A0A4W2DX34	SEC23IP	BOBOX SEC23 interacting protein
	A0A4W2FQT7	PSMA4	BOBOX Proteasome subunit alpha type
	E1BIQ8	PALS1	BOVIN MAGUK p55 subfamily member 5
	Q6IE76	FDFT1	BOVIN Squalene synthase
	A0A3Q1M5Y3	RBM39	BOVIN RNA binding motif protein 39
	A0A4W2F700	BASP1	BOBOX Brain abundant membrane attached signal protein 1
	A0A4W2FQ19	UPK1B	BOBOX Tetraspanin
	A0A4W2FMJ9	RCN2	BOBOX Reticulocalbin 2
	E1B8N6	LMNB1	BOVIN Lamin B1
	A0A4W2CZ38	EHD4	BOBOX EH domain containing 4
	Q3MHI4	PHAX	BOVIN Phphorylated adapter RNA export protein
	F1MYC9	SPTBN1	BOVIN Spectrin beta chain
	A0A452DJ66	TUBA1D	BOVIN Tubulin alpha chain
	A0A4W2CRS0	FASN	BOBOX Fatty acid synthase
	F1N4X7	ST14	BOVIN Suppressor of tumorigenicity 14 protein homolog
	A0A4W2I9Z8	APPL2	BOBOX Adaptor protein, phphotyrine interacting with PH domain and leucine zipper 2
	Q4PJW3	CYP51A1	BOVIN Lanterol 14-alpha demethylase
	A0A4W2G1M4	RELA	BOBOX RELA proto-oncogene, NF-kB subunit
	Q3MHQ6	GPRC5A	BOVIN G protein-coupled receptor, family C, group 5, member A
	A0A4W2F5Z1	RPS24	BOBOX 40S ribomal protein S24
	A0A4W2HAB6	KRAS	BOBOX KRAS proto-oncogene, GTPase
	A0A4W2G9D5	ACTL6A	BOBOX Actin like 6A
	Q2HJ49	MSN	BOVIN Moesin
	A0A4W2DXX1	SEPTIN9	BOBOX Septin 9
	Q862M6	─	BOVIN Similar to prefoldin subunit 2 (Fragment)
	E1BHE1	TAOK3	BOVIN TAO kinase 3
	A0A4W2E9V9	DCTN1	BOBOX Dynactin subunit 1
	A0A4W2GJQ2	RPS14	BOBOX Ribomal protein S14
	G5E5T1	EPS8L2	BOVIN EPS8 like 2
	F1MT12	NCSTN	BOVIN Nicastrin
	A0A4W2GW62	RPL14	BOBOX 60S ribomal protein L14
	A0A4W2E2K9	VPS28	BOBOX Vacuolar protein sorting-associated protein 28 homolog
	A0A452DI79	TSN	BOVIN Component 3 of promoter of RISC
	A0A4W2E085	SRSF3	BOBOX Serine and arginine rich splicing factor 3
	A0A4W2BP07	TOLLIP	BOBOX Toll interacting protein
	A0A4W2E7S6	TNPO1	BOBOX Transportin 1
	A0A4W2DN09	SERPINB1	BOBOX Serpin family B member 1
	A0A4W2DH38	NASP	BOBOX Alcohol dehydrogenase [NADP(+)]
	F1N7H5	GMPPB	BOVIN Manne-1-phphate guanylyltransferase
	A0A4W2ECL9	RAB5C	BOBOX RAB5C, member RAS oncogene family
	A0A4W2CKJ4	GRB2	BOBOX Growth factor receptor bound protein 2
	F1MUP9	VAT1	BOVIN Vesicle amine transport 1
	A0A4W2CZC4	DDX1	BOBOX ATP-dependent RNA helicase DDX1
	A0A4W2GDR3	ARF3	BOBOX Peptidylprolyl isomerase
	F1MLG3	TRAPPC8	BOVIN Trafficking protein particle complex 8
	A0A4W2ES13	CLDN1	BOBOX Claudin
	A0A452DIA7	RPS2	BOVIN 40S ribomal protein S2
	A0A4W2HBA5	PSMD13	BOBOX 26S proteasome non-ATPase regulatory subunit 13
	A6QL85	RCC2	BOVIN RCC2 protein
	A0A4W2FTJ4	DIMT1	BOBOX rRNA adenine N(6)-methyltransferase
	A0A4W2GTV7	LOC113888739	BOBOX Heterogeneous nuclear ribonucleoprotein F-like
	G3N156	PKP1	BOVIN Plakophilin-1
	A0A4W2CTP6	RAB1A	BOBOX RAB1A, member RAS oncogene family
	A0A4W2GXB1	LOC113891189	BOBOX Alde reductase
	Q1RMI2	RHOG	BOVIN Ras homolog family member G
	A0A4W2FYN5	SPTAN1	BOBOX Spectrin alpha, non-erythrocytic 1
	A0A3Q1LWU2	SPTBN2	BOVIN Spectrin beta chain
	A0A4W2CJ22	GYS1	BOBOX Glycogen [starch] synthase
	A0A4W2CWP3	RAB10	BOBOX RAB10, member RAS oncogene family
	A0A4W2CZB0	RTN4	BOBOX Reticulon
	A6QNY4	STAU1	BOVIN STAU1 protein (Fragment)
	A0A4W2EEP1	LYN	BOBOX Tyrine-protein kinase
	A0A4W2DW55	NME2	BOBOX Nucleide diphphate kinase
	A0A4W2F798	DNAH12	BOBOX Dynein axonemal heavy chain 12
	A0A4W2G2P4	─	BOBOX S-phase kinase-associated protein 1
	A0A4W2IPF2	SYNGR1	BOBOX Synaptogyrin 1
	A0A4W2GNJ6	SND1	BOBOX Staphylococcal nuclease domain-containing protein
	A0A4W2FDF5	SF3B1	BOBOX Splicing factor 3b subunit 1
	A0A4W2HEC9	RASA4B	BOBOX RAS p21 protein activator 4B
	A0A4W2D816	SELENBP1	BOBOX Uncharacterized protein
	Q3ZBN0	ABRACL	BOVIN Ctars family protein ABRACL
	A4FV84	MRTO4	BOVIN mRNA turnover protein 4 homolog
	A0A4W2HYA4	EZR	BOBOX Ezrin
	A0A4W2GP88	ANO6	BOBOX Anoctamin
	A0A4W2EAK8	CLTA	BOBOX Clathrin light chain
	A0A3Q1MGD3	LRBA	BOVIN LPS responsive beige-like anchor protein
	A0A4W2C3R2	H1-5	BOBOX H15 domain-containing protein
	Q08E32	CHMP4B	BOVIN CHMP4B protein
	Q0VCH9	GLIPR2	BOVIN GLI pathogenesis-related 2
	F1MDM4	REEP5	BOVIN Receptor expression-enhancing protein
	Q2KHX3	PRAF2	BOVIN PRA1 family protein 2
	F6RF21	SMCHD1	BOVIN Structural maintenance of chromomes flexible hinge domain containing 1
	A0A4W2E1M9	PICK1	BOBOX PRKCA-binding protein
	A0A4W2EUX1	PIP5K1A	BOBOX Phphatidylinitol-4-phphate 5-kinase type 1 alpha
	A0A3Q1M1M7	JUP	BOVIN Junction plakoglobin
	A0A140T832	RPS17	BOVIN 40S ribomal protein S17
	A0A4W2DRA8	GPX1	BOBOX Glutathione peroxidase
	F1MHC2	STXBP2	BOVIN Syntaxin binding protein 2
	A0A4W2H3X3	LDLR	BOBOX Low density lipoprotein receptor
	A0A4W2F6D6	PPP1CB	BOBOX Serine/threonine-protein phphatase
	A0A4W2HBJ9	USP10	BOBOX Deubiquitinating enzyme 10
	A0A4W2GS05	SDCBP2	BOBOX Syndecan binding protein 2
	Q0VC27	HMGA1	BOVIN High mobility group AT-hook 1
	A0A4W2I4L1	DNPEP	BOBOX Aspartyl aminopeptidase
	A0A4W2D6V2	PTGR2	BOBOX 15-oxoprtaglandin 13-reductase
	Q3MHM5	TUBB4B	BOVIN Tubulin beta-4B chain
	F1MI92	SSH3	BOVIN Slingshot protein phphatase 3
	A0A4W2HR21	SPTAN1	BOBOX Spectrin alpha, non-erythrocytic 1
	A8YXX8	BRK1	BOVIN BRICK1 subunit of SCAR/WAVE actin nucleating complex
	A0A3Q1MA07	SERPINB5	BOVIN Serpin B5
	A0A4W2FDX9	CCT7	BOBOX T-complex protein 1 subunit eta
	A0A4W2DL40	TAOK1	BOBOX TAO kinase 1
	A0A4W2D7L8	PKM	BOBOX Pyruvate kinase
	Q29460	PAFAH1B3	BOVIN Platelet-activating factor acetylhydrolase IB subunit alpha1
	A0A4W2D7F7	DPYSL2	BOBOX Dihydropyrimidinase-related protein 2
	A0A4W2HBQ0	YWHAH	BOBOX Tyrine 3-monooxygenase/tryptophan 5-monooxygenase activation protein eta
	A0A4W2IJ03	RUVBL2	BOBOX RuvB-like helicase
	F1MB60	RPS26	BOVIN 40S ribomal protein S26
	A0A4W2EZ83	LDHB	BOBOX L-lactate dehydrogenase
	F1MNI4	RAB5B	BOVIN RAB5B, member RAS onco family
	A0A4W2G421	MAL2	BOBOX Mal, T cell differentiation protein 2
	Q2TBR9	─	BOVIN Uncharacterized protein C12orf31 homolog
	A0A4W2GEW6	PTPRJ	BOBOX Protein-tyrine-phphatase
	A0A4W2H365	TRIM28	BOBOX Tripartite motif containing 28
	A0A4W2C091	HERC4	BOBOX HECT and RLD domain containing E3 ubiquitin protein ligase 4
	A0A3Q1LFD0	ARFGEF1	BOVIN Brefeldin A-inhibited guanine nucleotide-exchange protein 1
	A0A3Q1MCH6	ACP1	BOVIN Low molecular weight cytolic acid phphatase
	A0A3S5ZPI7	CYB5B	BOVIN Cytochrome b5 type B
	E1BKZ9	SORT1	BOVIN Sortilin 1
	A7YW43	TP53RK	BOVIN Non-specific serine/threonine protein kinase
	Q56JW4	APRT	BOVIN Adenine phphoribyltransferase
	A0A4W2E0U9	RPL19	BOBOX Ribomal protein L19
	A0A4W2D275	DDX58	BOBOX RNA helicase
	A0A452DIE7	MUC1	BOVIN Mucin-1
	A0A4W2FZ41	AK1	BOBOX Adenylate kinase isoenzyme 1
	F1MVC0	CAD	BOVIN CAD protein
	A0A4W2EH88	CAMTA1	BOBOX Vesicle associated membrane protein 3
	A0A4W2FQP8	RPL31	BOBOX 60S ribomal protein L31
	A0A3Q1MH41	SRPK2	BOVIN SRSF protein kinase 2
	A0A4W2HSI3	CAPZA1	BOBOX F-actin-capping protein subunit alpha
	A5D7D1	ACTN4	BOVIN Alpha-actinin-4
	A0A4W2HZX1	AGTPBP1	BOBOX Tubulin-glutamate carboxypeptidase
	Q3MHN0	PSMB6	BOVIN Proteasome subunit beta type-6
	A0A452DIH7	TUBA4A	BOVIN Tubulin alpha chain
	A7YY77	ENDOD1	BOVIN ENDOD1 protein
	A0A4W2C0H3	PSMB8	BOBOX Proteasome subunit beta
	A0A4W2ILY2	TALDO1	BOBOX Transaldolase
	A0A4W2ILU7	ATP13A4	BOBOX Cation-transporting ATPase
	Q3ZC44	HNRNPAB	BOVIN Heterogeneous nuclear ribonucleoprotein A/B
	A0A3Q1MDA1	37469	BOVIN Protein argonaute-2
	A0A4W2CBE0	TMC5	BOBOX Transmembrane channel-like protein
	A0A4W2BQZ6	TPMT	BOBOX Thiopurine S-methyltransferase
	A0A4W2GLD1	PSMA7	BOBOX Proteasome subunit alpha type
	A5D9F1	CTBP1	BOVIN C-terminal binding protein 1 (Fragment)
	A0A4W2GUC6	FLVCR2	BOBOX Feline leukemia virus subgroup C receptor-related protein 2
	E1BF14	POP1	BOVIN POP1 homolog, ribonuclease P/MRP subunit
	A0A4W2GN98	NID1	BOBOX Nidogen 1
	A0A4W2CTJ0	SDCBP2	BOBOX Peptidylprolyl isomerase
	A0A4W2D8Y0	CANX	BOBOX Calnexin
	Q3T018	ERG28	BOVIN Chromome 14 open reading frame 1 ortholog
	A0A3Q1LMX0	CYB5R3	BOVIN NADH-cytochrome b5 reductase
	A0A4W2H8V7	LNPEP	BOBOX Aminopeptidase
	Q2NKT5	SEC61B	BOVIN Protein transport protein Sec61 subunit beta
	E1BEG2	HNRNPA3	BOVIN Heteroous nuclear ribonucleoprotein A3
	A0A4W2GJR2	EIF4G1	BOBOX Eukaryotic translation initiation factor 4 gamma 1
	E1BD73	PARP4	BOVIN Poly [ADP-ribe] polymerase
	A6H7C4	CBX3	BOVIN CBX3 protein
	A0A4W2BWI2	SEC16A	BOBOX Protein transport protein sec16
	A7E3T7	MAT2A	BOVIN S-adenylmethionine synthase
	P21856	GDI1	BOVIN Rab GDP dissociation inhibitor alpha
	A0A4W2H7C1	CLIC4	BOBOX Chloride intracellular channel protein
	Q2TBH2	RRAS	BOVIN RAS related
	A0A4W2E7R0	RPS11	BOBOX 40S ribomal protein S11
	A0A4W2FD79	ZNF638	BOBOX Zinc finger protein 638
	A0A4W2DWJ8	SFRP1	BOBOX Secreted frizzled-related protein 1
	A0A4W2IFL0	RPS5	BOBOX Ribomal protein S5
	E1BC70	VPS37C	BOVIN VPS37C subunit of ESCRT-I
	Q861U5	─	BOVIN 40S ribomal protein S18 (Fragment)
	P00515	PRKAR2A	BOVIN cAMP-dependent protein kinase type II-alpha regulatory subunit
	A5PKJ5	UNC45A	BOVIN UNC45A protein
	A0A4W2C499	SLC9A3R1	BOBOX Na(+)/H(+) exchange regulatory cofactor NHE-RF
	B0JYM7	SMS	BOVIN Spermine synthase
	A0A4W2G1A4	KRT76	BOBOX Keratin, type II cytkeletal 2 oral-like
	A0A4W2HE22	DERA	BOBOX 2-deoxy-D-ribe 5-phphate aldolase
	A0A4W2EG96	VCP	BOBOX 15S Mg(2+)-ATPase p97 subunit
	E9RHW1	HSPB1	BOVIN Heat shock 27 kDa protein
	A0A4W2DW35	CLIC1	BOBOX Chloride intracellular channel protein
	A0A4W2CP27	PABPC1	BOBOX Polyadenylate-binding protein
	A0A4W2CMC4	SNRPD3	BOBOX Small nuclear ribonucleoprotein Sm D3
	A0A4W2CVE5	DYNLRB1	BOBOX Dynein light chain roadblock
	F1MWJ0	CDSN	BOVIN Corneodesmin
	A0A4W2DHF6	S100A14	BOBOX S100 calcium binding protein A14
	A0A4W2E9H1	TUBB6	BOBOX Tubulin beta chain
	A0A3Q1MAP7	GOLGB1	BOVIN Golgin B1
	A0A4W2EB13	CD55	BOBOX CD55 molecule (Cromer blood group)
	F1MTR1	IQGAP2	BOVIN IQ motif containing GTPase activating protein 2
	A0A4W2GLL7	WASL	BOBOX WASP like actin nucleation promoting factor
	G3MZH7	ENTPD2	BOVIN Ectonucleide triphphate diphphohydrolase 2
	F1ME65	CKAP4	BOVIN Cytkeleton associated protein 4
	A0A4W2HER7	SRSF2	BOBOX Serine/arginine-rich splicing factor 2
	A0A4W2HHS0	OLA1	BOBOX Obg-like ATPase 1
	A0A4W2I7V2	NEMF	BOBOX Nuclear export mediator factor
	A0A4W2E8T0	RTN3	BOBOX Reticulon
	A0A452DIW4	MDH1	BOVIN Malate dehydrogenase
	A0A4W2ECH7	LOC113875749	BOBOX Galectin
	G3N262	RPS3A	BOVIN 40S ribomal protein S3a
	A0A3Q1LUE5	KIF13B	BOVIN Kinesin family member 13B
	F1ME46	LMAN1	BOVIN Lectin, manne binding 1
	A0A3Q1LQ26	ATP8A1	BOVIN Phpholipid-transporting ATPase
	A0A4W2DX00	H1-3	BOBOX Histone H1.3
	F1MCZ3	SCIN	BOVIN Adseverin
	A0A4W2IGX4	PRSS8	BOBOX Serine protease 8
	A0A4W2C8Y2	EIF4A1	BOBOX RNA helicase
	A0A4W2HNU0	MYO1C	BOBOX Myin IC
	F1MRN7	ATP13A5	BOVIN ATPase 13A5
	A0A4W2DSN0	CNDP2	BOBOX Carnine dipeptidase 2
	A0A4W2DME7	PRPF19	BOBOX Pre-mRNA-processing factor 19
	A0A4W2GKH8	FKBP4	BOBOX Peptidylprolyl isomerase
	F1MDH3	TLN1	BOVIN Talin 1
	A0A4W2DMC0	─	BOBOX Ig-like domain-containing protein
	A7YWH5	DKC1	BOVIN DKC1 protein
	A0A4W2H3U9	BAX	BOBOX BCL2 associated X, apoptis regulator
	A0A4W2I593	HNRNPH3	BOBOX Heterogeneous nuclear ribonucleoprotein H3
	A0A3Q1LXK9	PLEC	BOVIN Plectin
	A8E4P3	STOM	BOVIN STOM protein
	A0A4W2HJP6	EIF3I	BOBOX Eukaryotic translation initiation factor 3 subunit I
	A0A4W2E999	RO60	BOBOX TROVE domain-containing protein
	A0A4W2FB26	S100A16	BOBOX Protein S100
	A4IFT6	TMED7	BOVIN TMED7 protein
	A0A4W2CN44	DES	BOBOX Desmin
	A0A4W2EM71	UCHL3	BOBOX Ubiquitin carboxyl-terminal hydrolase
	E1BAU6	INPP5E	BOVIN Initol polyphphate-5-phphatase E
	A0A4W2G2U8	RAP1A	BOBOX RAP1A, member of RAS oncogene family
	Q0VCK5	AP2A2	BOVIN AP-2 complex subunit alpha-2
	Q3ZC29	BLA-DQB	BOVIN MHC class II antigen
	A0A4W2DVR2	IGHM	BOBOX Immunoglobulin heavy constant mu
	P08728	KRT19	BOVIN Keratin, type I cytkeletal 19
	A0A4W2DDF9	MACF1	BOBOX Uncharacterized protein
	A0A4W2DQM6	ARF4	BOBOX ADP ribylation factor 4
	A0A4W2HBF2	U2SURP	BOBOX U2 snRNP associated SURP domain containing
	A0A4W2C888	NTN1	BOBOX Netrin-1
	A0A4W2FR75	PLCB3	BOBOX 1-phphatidylinitol 4,5-bisphphate phphodiesterase
	Q3ZCI4	PGD	BOVIN 6-phphogluconate dehydrogenase, decarboxylating
	F1MMB9	RPF2	BOVIN Ribome production factor 2 homolog
	Q3SYZ7	RPL34	BOVIN 60S ribomal protein L34 (Fragment)
	Q3YJL3	BoLA	BOVIN MHC class I antigen (Fragment)
	F1MJ56	MYO1D	BOVIN Unconventional myin-Id
	A0A4W2EY58	TPM3	BOBOX Uncharacterized protein
	P51176	TGM2	BOVIN Protein-glutamine gamma-glutamyltransferase 2
	A7MBA2	PSMD1	BOVIN 26S proteasome non-ATPase regulatory subunit 1
	A0A4W2CJT3	NUMA1	BOBOX Uncharacterized protein
	A0A4W2FL73	VAMP8	BOBOX Vesicle associated membrane protein 8
	A0A4W2HRQ9	MYL6	BOBOX Myin light chain 6
	A0A3Q1MEG1	37104	BOVIN Argonaute RISC component 1
	A0A4W2III8	COL15A1	BOBOX Collagen type XV alpha 1 chain
	Q3T169	RPS3	BOVIN 40S ribomal protein S3
	E1BKD2	USP40	BOVIN Ubiquitin specific peptidase 40
	A0A3Q1MJL6	GPRC5C	BOVIN G-protein-coupled receptor family C group 5 member C
	A0A4W2GX17	TMED10	BOBOX Transmembrane p24 trafficking protein 10
	P33097	GOT1	BOVIN Aspartate aminotransferase, cytoplasmic
	A0A4W2HP47	PSMA5	BOBOX Proteasome subunit alpha type
	A0A4W2GKV6	SEC22B	BOBOX SEC22 homolog B, vesicle trafficking protein
	A0A4W2CTM6	PURB	BOBOX Purine rich element binding protein B
	P63097	GNAI1	BOVIN Guanine nucleotide-binding protein G(i) subunit alpha-1
	A0A4W2H3X5	PEPD	BOBOX Peptidase D
	A0A4W2CSD8	YWHAZ	BOBOX Tyrine 3-monooxygenase/tryptophan 5-monooxygenase activation protein zeta
	A0A4W2HI00	KTN1	BOBOX Kinectin 1
	A0A4W2BVL7	LCN15	BOBOX Lipocalin 15
	A0A4W2FIR3	ANKFY1	BOBOX Ankyrin repeat and FYVE domain containing 1
	A0A4W2FC99	PML	BOBOX Promyelocytic leukemia
	A0A4W2H9K8	ZNF326	BOBOX Zinc finger protein 326
	F1MYX5	LCP1	BOVIN Lymphocyte cytolic protein 1
	F2FB38	MUC16	BOVIN Mucin-16
	F1MKH6	NARS1	BOVIN Asparagine--tRNA ligase
	A0A4W2GUR6	SMG8	BOBOX SMG8 nonsense mediated mRNA decay factor
	A0A4W2G4J4	CUL2	BOBOX Cullin 2
	A0A4W2GLG6	CACNA2D1	BOBOX Calcium voltage-gated channel auxiliary subunit alpha2delta 1
	E1BP30	RTN1	BOVIN Reticulon
	Q2KJ42	NONO	BOVIN Non-POU domain containing octamer binding
	F1MJ96	ARHGEF37	BOVIN Rho guanine nucleotide exchange factor 37
	A0A3Q1MNF6	COG7	BOVIN Component of oligomeric Golgi complex 7
	Q0VCC5	REPIN1	BOVIN Replication initiator 1
	A0A4W2DCF6	PDCD10	BOBOX Programmed cell death 10
	F1MNS5	ENPP1	BOVIN Ectonucleotide pyrophphatase/phphodiesterase 1
	Q5DPW9	CST6	BOVIN Cystatin E/M
	A5D7D9	DHX15	BOVIN RNA helicase
	A6QLZ0	LGALS3	BOVIN Galectin
	A5D785	CSE1L	BOVIN Exportin-2
	A0A4W2D0L4	FMC1-LUC7L2	BOBOX Putative RNA-binding protein Luc7-like 2
	Q2KJH9	ALDH9A1	BOVIN 4-trimethylaminobutyraldehyde dehydrogenase
	A0A4W2DXW5	EIF4A3	BOBOX RNA helicase
	A0A3Q1LZ47	MACROH2A1	BOVIN Core histone macro-H2A
	A0A4W2GKP1	DNAJA1	BOBOX DnaJ heat shock protein family (Hsp40) member A1
	A0A4W2FZJ2	TOP3B	BOBOX DNA topoisomerase
	A0A3Q1MIA4	PSMD2	BOVIN 26S proteasome non-ATPase regulatory subunit 2
	M5FMU4	NMRAL1	BOVIN NmrA-like family domain-containing protein 1
	A0A3Q1MM24	CSK	BOVIN Tyrine-protein kinase
	Q5E956	TPI1	BOVIN Triephphate isomerase
	A0A4W2GHK0	PGM1	BOBOX Phphoglucomutase 1
	F1MPT8	TMEM30B	BOVIN Cell cycle control protein
	A0A4W2CHD9	CAPN5	BOBOX Calpain 5
	F1N6Q0	DNAJA4	BOVIN DnaJ heat shock protein family (Hsp40) member A4
	F1MDW1	MARS1	BOVIN Methionine--tRNA ligase, cytoplasmic
	A0A4W2EB17	SHMT2	BOBOX Serine hydroxymethyltransferase
	A0A4W2CER6	SNRPA	BOBOX U1 small nuclear ribonucleoprotein A
	M5FHN8	RSL1D1	BOVIN Ribomal L1 domain-containing protein 1
	A0A4W2BP94	HSPH1	BOBOX Heat shock 110 kDa protein
	A0A4W2EN68	GEP	BOBOX Probable tRNA N6-adenine threonylcarbamoyltransferase
	A4FV54	RAB8A	BOVIN Ras-related protein Rab-8A
	A0A4W2DYY6	EIF3B	BOBOX Eukaryotic translation initiation factor 3 subunit B
	A0A4W2ECR7	CRYBG1	BOBOX Crystallin beta-gamma domain containing 1
	A0A4W2HMP5	CYFIP1	BOBOX Cytoplasmic FMR1-interacting protein
	A0A4W2C608	─	BOBOX RING-type domain-containing protein
	A0A4W2FAU9	RPS6KA1	BOBOX Ribomal protein S6 kinase
	Q58D43	HYAL2	BOVIN Hyaluronidase
	A0A4W2FIK9	APMAP	BOBOX Adipocyte plasma membrane-associated protein
	F1MYB8	VWA7	BOVIN von Willebrand factor A domain-containing protein 7
	A0A4W2DP82	NRAS	BOBOX Uncharacterized protein
	A0A4W2DKH6	FOLH1	BOBOX Folate hydrolase 1
	A0A3Q1M423	UGT1A1	BOVIN UDP-glucuronyltransferase
	G5E6P3	GNA13	BOVIN G protein subunit alpha 13
	M5FHQ6	C25H16ORF13	BOVIN Uncharacterized protein
	A0A4W2GV41	CLTC	BOBOX Clathrin heavy chain
	A0A4W2C2T9	ST13	BOBOX STI1 domain-containing protein
	Q32LG7	LOC504565	BOVIN RING-type E3 ubiquitin transferase
	A0A4W2GET6	DCAF7	BOBOX DDB1 and CUL4 associated factor 7
	P62866	FAU	BOVIN 40S ribomal protein S30
	G3X696	SLK	BOVIN Non-specific serine/threonine protein kinase
	A0A4W2GAA4	RPL7	BOBOX Ribomal protein L7
	A0A4W2DYY3	RAC1	BOBOX Rac family small GTPase 1
	Q6XL68	─	BOVIN Aggrecan
	A0A4W2D530	PRPF4	BOBOX Pre-mRNA processing factor 4
	A0A4W2I1N7	TUBA1A	BOBOX Tubulin alpha chain
	Q3SYR7	RPL9	BOVIN 60S ribomal protein L9
	P10568	MYO1A	BOVIN Unconventional myin-Ia
	A0A4W2EWF6	SSB	BOBOX Small RNA binding exonuclease protection factor La
	Q58D57	TDGF1	BOVIN Growth factor
	A7MBC5	IARS1	BOVIN Isoleucyl-tRNA synthetase
	F1MLX8	TRIM16	BOVIN Tripartite motif containing 16
	A0A4W2E8T3	CD109	BOBOX CD109 molecule
	F1MMU4	H1-10	BOVIN H1.10 linker histone
	G3MWJ8	DDX3X	BOVIN RNA helicase
	A0A4W2FTF7	MAGED2	BOBOX MAGE family member D2
	A0A4W2CXI4	EIF2B4	BOBOX Eukaryotic translation initiation factor 2B subunit delta
	A0A4W2EAY0	RABAC1	BOBOX PRA1 family protein
	A0A4W2DT05	ITGA6	BOBOX Integrin
	A0A3Q1M124	CAPN1	BOVIN Calcium-activated neutral proteinase 1
	A6H7H3	HSD17B12	BOVIN LOC789567 protein
	Q76LV1	HSP90AB1	BOVIN Heat shock protein HSP 90-beta
	E1BGH1	UNC5CL	BOVIN Unc-5 family C-terminal like
	A0A4W2IE70	ATIC	BOBOX AICAR transformylase/inine monophphate cyclohydrolase
	A0A4W2GUV8	RPSA	BOBOX 40S ribomal protein SA
	P06623	CNP	BOVIN 2,3-cyclic-nucleotide 3-phphodiesterase
	A0A4W2EPL6	TUBB4A	BOBOX Tubulin beta chain
	A0A4W2CVW3	RBBP4	BOBOX RB binding protein 4, chromatin remodeling factor
	A0A4W2H2Y9	AHCY	BOBOX Adenylhomocysteinase
	A0A4W2ID83	SEC13	BOBOX GATOR complex protein SEC13
	A0A3Q1N108	LARS1	BOVIN Leucyl-tRNA synthetase
	A0A4W2GPW6	RTCB	BOBOX RNA-splicing ligase RtcB homolog
	Q3T0E7	PPP1CA	BOVIN Serine/threonine-protein phphatase PP1-alpha catalytic subunit
	A0A4W2GCT4	PSMC5	BOBOX Proteasome 26S subunit, ATPase 5
	Q58DR5	SCAMP3	BOVIN Secretory carrier-associated membrane protein 3
	A0A4W2H4R8	MSMO1	BOBOX Methylsterol monooxygenase 1
	E1BNP8	SUPT16H	BOVIN FACT complex subunit
	A0A4W2I7V3	MPDU1	BOBOX Manne-P-dolichol utilization defect 1 protein
	F1MQH3	FERMT1	BOVIN Fermitin family member 1
	F1MW06	NOP56	BOVIN Nucleolar protein 56
	A7E355	SYNCRIP	BOVIN SYNCRIP protein (Fragment)
	A0A4W2IIA5	ELP3	BOBOX Elongator complex protein 3
	A0A4W2C999	PIK3C2A	BOBOX 40S ribomal protein S13
	F1N6N3	EHD3	BOVIN EH domain containing 3
	A0A4W2I156	PDLIM5	BOBOX PDZ and LIM domain 5
	A3KN04	RPN1	BOVIN Dolichyl-diphphooligaccharide--protein glycyltransferase subunit 1
	Q32LP6	STAT3	BOVIN Signal transducer and activator of transcription
	F1MFC6	FARP1	BOVIN FERM, ARH/RhoGEF and pleckstrin domain protein 1
	A6QPG6	LANCL2	BOVIN LANCL2 protein
	A0A4W2D2Y6	RPS9	BOBOX 40S ribomal protein S9
	F1MRF7	GAR1	BOVIN H/ACA ribonucleoprotein complex subunit
	A0A4W2I3E7	LOC113895718	BOBOX Stefin-C
	A0A4W2D320	TMC4	BOBOX Transmembrane channel-like protein
	A0A4W2GUI3	ATP6V1E1	BOBOX ATPase H+ transporting V1 subunit E1
	A0A4W2GZD8	LARP7	BOBOX La ribonucleoprotein domain family member 7
	A0A4W2HA98	CEP135	BOBOX Centromal protein 135
	Q1JPK9	ARPC1B	BOVIN Actin related protein 2/3 complex subunit 1B (Fragment)
	A0A4W2F9S8	SYNGR2	BOBOX Synaptogyrin
	A6QR01	LRRC47	BOVIN LRRC47 protein
	A6H742	PLS1	BOVIN Plastin-1
	P09487	ALPL	BOVIN Alkaline phphatase, tissue-nonspecific isozyme
	A0A4W2FE54	WASF2	BOBOX Wiskott-Aldrich syndrome protein family member
	A0A4W2FPA9	RPN2	BOBOX Dolichyl-diphphooligaccharide--protein glycyltransferase subunit 2
	A0A4W2C715	AP1B1	BOBOX AP complex subunit beta
	Q3T0Y1	OTUB1	BOVIN Ubiquitin thioesterase
	A0A140T898	RAB13	BOVIN Ras-related protein Rab-13
	Q1LZ81	PDCD6	BOVIN PDCD6 protein
	P19858	LDHA	BOVIN L-lactate dehydrogenase A chain
	F1MPG7	NAT10	BOVIN RNA cytidine acetyltransferase
	P50227	SULT1A1	BOVIN Sulfotransferase 1A1
	A0A4W2E6V7	ARPC3	BOBOX Actin-related protein 2/3 complex subunit 3
	A0A3Q1MFZ6	SNRPN	BOVIN Small nuclear ribonucleoprotein-associated protein
	A0A4W2FU58	G6PD	BOBOX Gluce-6-phphate 1-dehydrogenase
	A0A3Q1MSF6	─	BOVIN Ig-like domain-containing protein
	A0A4W2IFQ9	RBBP7	BOBOX RB binding protein 7, chromatin remodeling factor
	A0A452DIF5	H1-2	BOVIN H1.2 linker histone, cluster member
	Q3SYV4	CAP1	BOVIN Adenylyl cyclase-associated protein 1
	F1MYG5	LMNA	BOVIN Lamin A/C
	A0A4W2HK63	RPL10A	BOBOX Ribomal protein
	E1B7R0	DIS3L2	BOVIN DIS3-like exonuclease 2
	F1MJQ1	RAB7A	BOVIN Ras-related protein Rab-7a
	F2Z4I5	ARL8B	BOVIN ADP-ribylation factor-like protein 8B
	A0A4W2FZH4	RHEB	BOBOX Ras homolog, mTORC1 binding
	A0A4W2H529	PDE5A	BOBOX Phphodiesterase
	P80227	APEH	BOVIN Acylamino-acid-releasing enzyme
	Q0VCU1	ACO1	BOVIN Cytoplasmic aconitate hydratase
	E1B9V7	WDR37	BOVIN WD repeat domain 37
	A0A4W2HI77	MYBBP1A	BOBOX MYB binding protein 1a
	G3MXW7	IRF6	BOVIN Interferon regulatory factor 6
	A0A4W2EE48	MYH14	BOBOX Myin heavy chain 14
	F1MF78	SYNE2	BOVIN Spectrin repeat containing nuclear envelope protein 2
	A0A4W2HHA6	─	BOBOX Histone H2B
	A0A4W2DHD1	RPL18A	BOBOX 60S ribomal protein L18a
	A0A4W2FE06	UGP2	BOBOX UTP--gluce-1-phphate uridylyltransferase
	A0A4W2DBX1	RPL35	BOBOX 60S ribomal protein L35
	A6QQT4	ALDH3A2	BOVIN Aldehyde dehydrogenase
	A0A4W2HWT2	ACSL3	BOBOX Acyl-CoA synthetase long chain family member 3
	A0A4W2DYS5	SART3	BOBOX RRM domain-containing protein
	Q5EAD2	PHGDH	BOVIN D-3-phphoglycerate dehydrogenase
	A0A4W2GDJ4	VPS13C	BOBOX Vacuolar protein sorting 13 homolog C
	F1MFI5	SDK1	BOVIN Sidekick cell adhesion molecule 1
	A0A4W2GLZ9	PPFIA1	BOBOX PTPRF interacting protein alpha 1
	A0A3Q1MFP2	RAB3GAP1	BOVIN Rab3 GTPase-activating protein catalytic subunit
	A0A4W2G8M4	TFG	BOBOX Trafficking from ER to golgi regulator
	A0A140T876	RER1	BOVIN Protein RER1
	A0A4W2E2G9	PDLIM1	BOBOX PDZ and LIM domain 1
	H6V5E5	BoLA-N	BOVIN MHC class I antigen (Fragment)
	A0A4W2IIB5	TM9SF3	BOBOX Transmembrane 9 superfamily member
	A0A3Q1LVU1	FTH1	BOVIN Ferritin
	A0A4W2HYH2	PARK7	BOBOX Maillard deglycase
	A0JN43	ESYT1	BOVIN Extended synaptotagmin 1
	F6S1Q0	KRT18	BOVIN Keratin 18
	A0A3Q1LMM6	PARVA	BOVIN Parvin alpha
	A0A3Q1M2B7	EIF2A	BOVIN Eukaryotic translation initiation factor 2A
	A0A4W2CED6	VPS4B	BOBOX Vesicle-fusing ATPase
	A0A3Q1LRY6	NCL	BOVIN Nucleolin
	Q58DW5	RPL5	BOVIN 60S ribomal protein L5
	A0A4W2H0C9	LANCL1	BOBOX LanC like 1
	Q3T0Z7	QDPR	BOVIN Dihydropteridine reductase
	A0A4W2EXX8	RPS8	BOBOX 40S ribomal protein S8
	A0A4W2IPL8	PABPC4	BOBOX Polyadenylate-binding protein
	A0A4W2HM13	SNX18	BOBOX Sorting nexin
	A0A3Q1MBQ7	DNAH5	BOVIN Dynein axonemal heavy chain 5
	A0A3Q1NNJ3	BLVRB	BOVIN Flavin reductase (NADPH)
	A0A4W2C9R8	─	BOBOX KOW domain-containing protein
	A0A4W2BZJ4	RDX	BOBOX Radixin
	A7Z024	RP2	BOVIN Protein XRP2
	A0A3Q1MW68	PATJ	BOVIN PATJ crumbs cell polarity complex component
	Q3SX33	THY1	BOVIN Thy-1 cell surface antigen
	A0A3Q1M2E5	SORBS2	BOVIN Uncharacterized protein
	A0A4W2DF00	TAGLN2	BOBOX Transgelin
	Q862C5	─	BOVIN Similar to phphoarginine phphatase (Fragment)
	E1BMG1	MOB1B	BOVIN MOB kinase activator 1B
	A0A4W2G430	CD47	BOBOX Integrin-associated protein
	A0A4W2CSU6	PLLP	BOBOX Plasmolipin
	E1BQ37	SFPQ	BOVIN Splicing factor proline and glutamine rich
	A0A3Q1M0W2	MON2	BOVIN Protein MON2 homolog
	A0A4W2CJG3	RPL13A	BOBOX 60S ribomal protein L13a
	F1N7H7	DYNC1I2	BOVIN Cytoplasmic dynein 1 intermediate chain 2
	A0A4W2CSQ2	NACA	BOBOX Nascent polypeptide associated complex subunit alpha
	F1MU12	KRT8	BOVIN Keratin, type II cytkeletal 8
	A0A4W2GW83	ALB	BOBOX Albumin
	A7Z025	PRPF8	BOVIN PRPF8 protein
	A0A4W2IDV9	R3HCC1	BOBOX R3H domain and coiled-coil containing 1
	F1N5Z0	AQP5	BOVIN Aquaporin-5
	Q2HPH1	─	BOVIN DNA-directed RNA polymerases I and III subunit RPAC1 (Fragment)
	A0A4W2CUH5	BPNT1	BOBOX 3(2), 5-bisphphate nucleotidase 1
	A0A4W2G9E6	─	BOBOX RRM domain-containing protein
	F1MGU7	FGG	BOVIN Fibrinogen gamma-B chain
	Q0III6	DNAJB6	BOVIN DnaJ homolog subfamily B member 6
	A0A4W2H8A7	MYCBP2	BOBOX RCR-type E3 ubiquitin transferase
	A0A4W2CJ87	PRDX6	BOBOX Peroxiredoxin-6
	A0A452DIZ9	MYH10	BOVIN Myin-10
	A0A4W2CM84	CTNND1	BOBOX Uncharacterized protein
	F1MR22	PIGR	BOVIN Polymeric immunoglobulin receptor
	C0LSL0	H-FABP	BOVIN Heart fatty acid-binding protein
	A0A4W2I2A0	ZNF384	BOBOX Zinc finger protein 384
	A0A4W2IBI6	LOC113887975	BOBOX Endogenous retrovirus group K member 13-1 Env polyprotein-like
	A0A4W2HZV4	U2AF1	BOBOX U2 small nuclear RNA auxiliary factor 1
	A0A3Q1MJ97	SYPL1	BOVIN Synaptophysin like 1
	A0A4W2CF85	CAPNS1	BOBOX Calcium-activated neutral proteinase small subunit
	Q17QZ9	IFIT5	BOVIN Interferon-induced protein with tetratricopeptide repeats 5
	A0A4W2FK82	DAG1	BOBOX Dystroglycan
	P79103	RPS4	BOVIN 40S ribomal protein S4
	A0A4W2CUF8	GNA14	BOBOX G protein subunit alpha 14
	F1MUS0	RANBP9	BOVIN RAN binding protein 9
	A0A4W2I2E2	DGKZ	BOBOX Diacylglycerol kinase
	F1MZU2	NSF	BOVIN Vesicle-fusing ATPase
	A0A4W2D803	SRI	BOBOX Sorcin
	A4IFE6	ABCE1	BOVIN ABCE1 protein
	A0A3Q1MCR4	NELFE	BOVIN Negative elongation factor E
	A0A4W2H6J4	ELOA	BOBOX 60S ribomal protein L11
	A0A4W2C4Q9	CKB	BOBOX Creatine kinase
	A0A4W2DGI4	SRC	BOBOX Tyrine-protein kinase
	F1MS40	CFDP2	BOVIN Craniofacial development protein 2
	A0A452DI24	GDI2	BOVIN Rab GDP dissociation inhibitor
	F1MPT7	RRS1	BOVIN Ribome biogenesis regulatory protein
	A0A4W2ENX3	KRT75	BOBOX Keratin 75
	A0A4W2DF85	ICA1	BOBOX AH domain-containing protein
	A6QQM1	CCNY	BOVIN CCNY protein
	P68102	EIF2S1	BOVIN Eukaryotic translation initiation factor 2 subunit 1
	F1MSN2	TACSTD2	BOVIN Tumor associated calcium signal transducer 2
	A0A4W2BRS0	ATL3	BOBOX Atlastin GTPase 3
	P07857	SCP2	BOVIN Sterol carrier protein 2
	A0A4W2C7K7	AP2B1	BOBOX AP complex subunit beta
	P17248	WARS1	BOVIN Tryptophan--tRNA ligase, cytoplasmic
	A0A4W2H475	RPLP0	BOBOX 60S acidic ribomal protein P0
	G8JKV5	RPL14	BOVIN 60S ribomal protein L14
	A0A4W2FIU0	RTCA	BOBOX RNA 3-terminal phphate cyclase
	G3MX91	TARDBP	BOVIN TAR DNA-binding protein 43
	F1MXJ5	IST1	BOVIN IST1 homolog
	A0A4W2IQT0	RHPN2	BOBOX Rhophilin Rho GTPase binding protein 2
	A3KN48	EEFSEC	BOVIN EEFSEC protein
	A0A4W2FQZ6	TOP1	BOBOX DNA topoisomerase I
	A0A4W2CMA2	PRXL2B	BOBOX Peroxiredoxin like 2B
	E1B864	ITGB4	BOVIN Integrin beta
	A0A4W2DR66	ARCN1	BOBOX Coatomer subunit delta
	F1MM83	PGLS	BOVIN 6-phphogluconolactonase
	F1MWH2	AHCYL1	BOVIN Adenylhomocysteinase like 1
	A0A4W2H8Q8	RPS7	BOBOX 40S ribomal protein S7
	A0A4W2FA33	MTHFD1	BOBOX C-1-tetrahydrofolate synthase, cytoplasmic
	A0A4W2I5T3	TRA2B	BOBOX Transformer 2 beta homolog
	A0A4W2GFK9	DHX30	BOBOX RNA helicase
	A7MB57	YES1	BOVIN Tyrine-protein kinase
	F1MS05	ACO1	BOVIN Citrate hydro-lyase
	E1BIU7	PTPN23	BOVIN Protein tyrine phphatase non-receptor type 23
	A0A4W2CPR3	CKAP5	BOBOX Uncharacterized protein
	F1MQ43	DOCK9	BOVIN Dedicator of cytokinesis 9
	A0A4W2DRL7	DNAJC9	BOBOX J domain-containing protein
	A0A4W2HYT7	NIBAN2	BOBOX Niban apoptis regulator 2
	A0A4W2HXK0	HNRNPA2B1	BOBOX Heterogeneous nuclear ribonucleoproteins A2/B1
	A0A4W2H2D6	PSMB4	BOBOX Proteasome subunit beta
	A5D9H5	HNRNPD	BOVIN Heterogeneous nuclear ribonucleoprotein D
	A0A4W2H9Y6	AP2A1	BOBOX AP-2 complex subunit alpha
	F1MQ96	PRKCI	BOVIN Protein kinase C
	A0A4W2GCB0	ICLG	BOBOX Inducible T cell ctimulator ligand
	A0A3Q1MVU4	SMAD3	BOVIN Mothers against decapentaplegic homolog
	A0A4W2FHQ6	UPK3BL2	BOBOX Uroplakin 3B like 2
	Q0VFX8	CRIP2	BOVIN Cysteine-rich protein 2
	E1BB48	GALNT2	BOVIN Polypeptide N-acetylgalactaminyltransferase
	E1BB46	SH3BP4	BOVIN SH3 domain binding protein 4
	A0A4W2GCR3	ARL1	BOBOX ADP ribylation factor like GTPase 1
	F1MBF6	RAB6A	BOVIN RAB6A, member RAS onco family
	E1BLD0	ZNF768	BOVIN Uncharacterized protein
	F1N2F1	NIBAN1	BOVIN Niban apoptis regulator 1
	A0A4W2CDE1	─	BOBOX eIF2B
	A0A4W2H2E7	NOXA1	BOBOX NADPH oxidase activator 1
	A0A4W2H221	FGA	BOBOX Fibrinogen alpha chain
	A0A4W2EED5	EXOC4	BOBOX Exocyst complex component Sec8
	Q3T0I4	ALYREF	BOVIN THO complex subunit 4
	E1BEK9	UPF1	BOVIN UPF1 RNA helicase and ATPase

## Sheet: (B) PREGNANT
	Additional file 4. Proteomic profile of uterine fluid extracellular vesicles (UF-EVs).
	Additional file 4B. All 1,329 proteins present in UF-EVs from PREGNANT heifers.
	Accession	Symbol	Description
	A0A4W2GJC1	SLC39A8	BOBOX Solute carrier family 39 member 8
	A0A4W2GVP0	ADSS	BOBOX Adenyluccinate synthetase isozyme 2
	A0A3Q1LNN1	INPP5A	BOVIN Initol-polyphphate 5-phphatase
	A0A4W2GP45	SCARB2	BOBOX Nucleoporin 54
	J7K1V4	─	BOBOX Lactotransferrin
	A0A4W2IAF9	SCARB2	BOBOX Nucleoporin 54
	A0A4W2GFB1	PTPRD	BOBOX Protein-tyrine-phphatase
	A0A4W2FY81	NFIC	BOBOX Nuclear factor 1
	F1N2J9	RAB8B	BOVIN Ras-related protein Rab-8B
	A0A4W2HSB0	MATN4	BOBOX Matrilin 4
	A0A4W2BP86	GNB2	BOBOX G protein subunit beta 2
	I6X9I8	─	BOVIN Annexin
	A0A4W2HXY3	LOC113879933	BOBOX Serpin A3-1
	F1N2I5	CMBL	BOVIN Carboxymethylenebutenolidase homolog
	Q5E9K0	PSMB2	BOVIN Proteasome subunit beta type-2
	F1MD77	LAMC1	BOVIN Laminin subunit gamma 1
	A0A4W2DTV6	ESD	BOBOX S-formylglutathione hydrolase
	F1MEP6	EPCAM	BOVIN Epithelial cell adhesion molecule
	P63212	GNG2	BOVIN Guanine nucleotide-binding protein G(I)/G(S)/G(O) subunit gamma-2
	A0A4W2FVJ4	GSTM5	BOBOX Glutathione transferase
	A0A4W2G9R5	CRB2	BOBOX Crumbs cell polarity complex component 2
	A0A4W2CRW3	─	BOBOX Annexin
	A0A3Q1MPD1	PLSCR4	BOVIN Phpholipid scramblase
	A0A4W2EPK4	FNBP1L	BOBOX Formin-binding protein 1-like
	F1N153	THOC2	BOVIN THO complex subunit 2
	A7E3Q2	HSPA2	BOVIN Heat shock 70kDa protein 1A
	A0A4W2CD08	─	BOBOX 40S ribomal protein S23
	A0A4W2IPG6	HBS1L	BOBOX HBS1 like translational GTPase
	E1BPY3	SEPSECS	BOVIN O-phpheryl-tRNA(Sec) selenium transferase
	A0A4W2HAX4	TTLL12	BOBOX Tubulin tyrine ligase like 12
	F1MH40	─	BOVIN Uncharacterized protein
	Q28042	OVGP1	BOVIN Oviduct-specific glycoprotein (Fragment)
	A0A3Q1LY22	HEATR5B	BOVIN HEAT repeat containing 5B
	A0A4W2GPG3	NSFL1C	BOBOX NSFL1 cofactor p47
	A0A4W2DDP7	SLC1A1	BOBOX Amino acid transporter
	A0A4W2ECV0	AIDA	BOBOX Axin interactor, dorsalization associated
	F1N7I6	GCA	BOVIN Grancalcin
	A0A3Q1MP35	NAPG	BOVIN Gamma-soluble NSF attachment protein
	C1K3N7	TMSB4X	BOVIN Thymin beta
	Q3MHF7	MTAP	BOVIN S-methyl-5-thioadenine phphorylase
	A0A4W2IIW9	VNN2	BOBOX Vanin 2
	A0A4W2CKM0	RRBP1	BOBOX Ribome binding protein 1
	A0A4W2EKE8	NAPA	BOBOX NSF attachment protein alpha
	A0A4W2CF71	UFL1	BOBOX E3 UFM1-protein ligase 1
	A0A4W2DRM9	NAALAD2	BOBOX N-acetylated alpha-linked acidic dipeptidase 2
	Q24K07	VPS11	BOVIN Vacuolar protein sorting-associated protein 11 homolog
	A0A4W2BQW7	LOC113885872	BOBOX Serum amyloid A protein
	Q3ZCE2	ELAVL1	BOVIN ELAV-like protein
	A0A4W2C3Q0	SEC14L3	BOBOX SEC14 like lipid binding 3
	A0A4W2HCV4	ATP6V1G1	BOBOX V-type proton ATPase subunit G
	Q3T101	IGL@	BOVIN IGL@ protein
	A0A3Q1LZU8	GANAB	BOVIN Glucidase II alpha subunit
	A0A4W2GA74	STAM2	BOBOX Signal transducing adaptor molecule 2
	A0A4W2FQF1	A2M	BOBOX Alpha-2-macroglobulin
	A0A4W2GP95	SLC6A20	BOBOX Transporter
	G3MX53	FBLL1	BOVIN Fibrillarin like 1
	A0A4W2C4N7	PLP2	BOBOX MARVEL domain-containing protein
	A0A4W2BM95	CPD	BOBOX Carboxypeptidase D
	A0A4W2D6C2	SCRN1	BOBOX Secernin 1
	A0A3Q1LQB6	BCAS1	BOVIN Brain enriched myelin associated protein 1
	A0A4W2GJB5	NUP43	BOBOX Nucleoporin 43
	A0A4W2HPZ4	RARRES1	BOBOX Retinoic acid receptor responder 1
	F1MK52	PROM1	BOVIN Prominin 1
	A0A4W2I9I1	CD81	BOBOX Tetraspanin
	A0A4W2FTR7	PRELP	BOBOX Proline and arginine rich end leucine rich repeat protein
	F1MLD8	MEMO1	BOVIN Mediator of ErbB2-driven cell motility 1
	A0A4W2BM61	PBRM1	BOBOX Polybromo 1
	A0A4W2I2C4	PRKCG	BOBOX Protein kinase C
	A0A4W2H627	LOC113904454	BOBOX Carbonic anhydrase
	A0A4W2IRD9	ENPP3	BOBOX Ectonucleotide pyrophphatase/phphodiesterase 3
	A0A4W2EUS7	GPC1	BOBOX Glypican-1
	A0A4W2IEJ4	MYOF	BOBOX Myoferlin
	A0A4W2DN44	TMPO	BOBOX Uncharacterized protein
	G5E5R6	PARD6B	BOVIN Par-6 family cell polarity regulator beta
	A0A4W2CGY0	NT5E	BOBOX Ecto-5-nucleotidase
	V6F7W7	UBE4A	BOVIN Ubiquitin conjugation factor E4 A
	A0A4W2FR66	─	BOBOX Ig-like domain-containing protein
	A0A4W2HG87	DDX31	BOBOX DEAD-box helicase 31
	Q2HJ56	PWP1	BOVIN Periodic tryptophan protein 1 homolog
	A0A4W2H7S5	GSS	BOBOX Glutathione synthetase
	A0A4W2GF96	AP2M1	BOBOX AP-2 complex subunit mu
	A0A4W2GJT0	TPM1	BOBOX Tropomyin 1
	F1N6C4	EPS8	BOVIN Epidermal growth factor receptor pathway substrate 8
	A0A4W2EZE7	GK5	BOBOX ATP:glycerol 3-phphotransferase 5
	A0A4W2EM88	EIF5B	BOBOX Eukaryotic translation initiation factor 5B
	A0A4W2HGE7	RPL13	BOBOX 60S ribomal protein L13
	A0A3Q1MRG1	CUL3	BOVIN Cullin 3
	A0A4W2C513	PITPNB	BOBOX Phphatidylinitol transfer protein beta
	A0A4W2DXM2	BCAT1	BOBOX Branched-chain-amino-acid aminotransferase
	A0A4W2DTI5	COL1A2	BOBOX Collagen type I alpha 2 chain
	Q2KIV3	RBM4B	BOVIN RNA binding motif protein 4B
	A0A4W2DQS5	MYH11	BOBOX Uncharacterized protein
	A0A4W2INM8	MPP7	BOBOX MAGUK p55 subfamily member 7
	A0A4W2FIJ3	LOC113907258	BOBOX Glutathione transferase
	A0A3Q1MDT7	─	BOVIN Histone H4
	A0A4W2FW26	PSMA1	BOBOX Proteasome subunit alpha type
	G8JKY9	ARL15	BOVIN ADP-ribylation factor-like protein 15
	E1BK63	─	BOVIN Ribomal protein L15
	A0A4W2FGQ3	AGL	BOBOX Glycogen debrancher
	A0A4W2DES5	C1QC	BOBOX C1q domain-containing protein
	A0A4W2IPZ2	RPL38	BOBOX 60S ribomal protein L38
	A0A3Q1LV73	AHNAK2	BOVIN AHNAK nucleoprotein 2
	A0A4W2EYS9	OSBPL9	BOBOX Oxysterol-binding protein
	P62157	CALM	BOVIN Calmodulin
	A0A4W2F1U8	CHMP2B	BOBOX Charged multivesicular body protein 2B
	Q3SX44	DDAH2	BOVIN N(G),N(G)-dimethylarginine dimethylaminohydrolase 2
	A2VDV7	TMPRSS2	BOVIN Transmembrane protease, serine 2
	A0A4W2HJN7	─	BOBOX Uncharacterized protein
	Q3T0S7	RTRAF	BOVIN RNA transcription, translation and transport factor protein
	A0A4W2GDT3	ADH5	BOBOX S-(hydroxymethyl)glutathione dehydrogenase
	A0A4W2DE88	─	BOBOX Uncharacterized protein
	F1MXR0	BAIAP2L1	BOVIN BAR/IMD domain containing adaptor protein 2 like 1
	A6QR35	SCAMP2	BOVIN Secretory carrier-associated membrane protein
	A0A4W2G9N6	F11R	BOBOX Junctional adhesion molecule 1
	A0A4W2E164	─	BOBOX Ras-related protein Rab-21
	A0A4W2CE57	CPNE3	BOBOX Uncharacterized protein
	A0A4W2C4J0	STARD5	BOBOX StAR related lipid transfer domain containing 5
	Q0V8N4	PSMD4	BOVIN 26S proteasome non-ATPase regulatory subunit 4 (Fragment)
	A0A4W2H5Y7	ZBTB40	BOBOX Complement C1q subcomponent subunit A
	A0A3S5ZP87	LRRC47	BOVIN Leucine rich repeat containing 47
	A0A4W2BKR8	PXK	BOBOX PX domain containing serine/threonine kinase like
	A0A4W2CVW6	CPNE1	BOBOX Copine-1
	A0A3Q1M2V8	DOCK1	BOVIN Dedicator of cytokinesis 1
	E1BB08	EML2	BOVIN EMAP like 2
	A0A3Q1LPY0	MUC4	BOVIN Mucin 4, cell surface associated
	O18875	SLC6A8	BOVIN Sodium- and chloride-dependent creatine transporter 1
	A0A4W2E841	STAU2	BOBOX Double-stranded RNA-binding protein Staufen homolog 2
	A0A140T867	KRT17	BOVIN Keratin, type I cytkeletal 17
	Q3SZA6	SDCBP	BOVIN Syndecan binding protein (Syntenin)
	A0A4W2IGK6	ENPP4	BOBOX AP3A hydrolase
	A0A4W2FR72	RAB25	BOBOX RAB25, member RAS oncogene family
	A0A4W2D9I7	NOSTRIN	BOBOX Nitric oxide synthase trafficking
	G3N2D8	GGT1	BOVIN Glutathione hydrolase
	A0A4W2GC89	HOOK1	BOBOX Hook microtubule tethering protein 1
	A0A3Q1LYS7	ATG3	BOVIN Ubiquitin-like-conjugating enzyme ATG3
	A0A3Q1LUE9	─	BOVIN Ig-like domain-containing protein
	A0A4W2DK65	UPK3B	BOBOX Uroplakin 3B
	A0A4W2F4E4	C1QB	BOBOX Complement C1q B chain
	F1MJJ0	DNAH9	BOVIN Dynein axonemal heavy chain 9
	E1B6Z6	LCN2	BOVIN Lipocalin 2
	A0A4W2D966	VPS13D	BOBOX Vacuolar protein sorting 13 homolog D
	A0A4W2CZY6	LOC113885433	BOBOX Annexin
	A0A4W2GZL4	IL1RAP	BOBOX Interleukin 1 receptor accessory protein
	A0A4W2IN50	RABEP1	BOBOX Rabaptin, RAB GTPase binding effector protein 1
	A0A4W2FDE5	SPR	BOBOX Sepiapterin reductase
	A0A4W2HMF9	PDS5A	BOBOX PDS5 cohesin associated factor A
	A0A4W2C549	LGALS3BP	BOBOX Galectin-3-binding protein
	A0A4W2CSV7	STK3	BOBOX Non-specific serine/threonine protein kinase
	F1ME38	UBA6	BOVIN Ubiquitin like modifier activating enzyme 6
	A0A4W2DYQ2	ACTB	BOBOX Actin beta
	A0A4W2HLX4	RPA1	BOBOX Replication protein A subunit
	A7E3W2	LGALS3BP	BOVIN Galectin-3-binding protein
	A0A4W2GIZ9	ANXA6	BOBOX Annexin
	P46196	MAPK1	BOVIN Mitogen-activated protein kinase 1
	Q2T9M8	SNAP23	BOVIN Synaptomal-associated protein
	A0A4W2FC62	TRAP1	BOBOX TNF receptor associated protein 1
	A0A4W2ELV0	UTRN	BOBOX Uncharacterized protein
	Q28024	GNG12	BOVIN Guanine nucleotide-binding protein G(I)/G(S)/G(O) subunit gamma-12
	A0A3Q1M4X6	SMUG1	BOVIN Single-strand selective monofunctional uracil DNA glycylase
	A0A4W2HET4	SLC15A2	BOBOX Solute carrier family 15 member 2
	Q17QP9	PSMD14	BOVIN 26S proteasome regulatory subunit RPN11
	A0A4W2E169	CHUK	BOBOX I-kappa-B kinase
	A0A4W2DVM3	TRIM25	BOBOX Uncharacterized protein
	A0A4W2G9M9	CNOT1	BOBOX CCR4-NOT transcription complex subunit 1
	G3MXJ5	LAMP2	BOVIN Lysomal associated membrane protein 2
	Q08DW2	PRPSAP1	BOVIN Phphoribyl pyrophphate synthase-associated protein 1
	Q3SYR8	JCHAIN	BOVIN Immunoglobulin J chain
	A6QQG2	ZKSCAN8	BOVIN ZNF192 protein
	F1MBG5	PRKAA1	BOVIN Acetyl-CoA carboxylase kinase
	E1BF20	HNRNPH1	BOVIN Heteroous nuclear ribonucleoprotein H1
	A0A4W2H596	CLIC5	BOBOX Chloride intracellular channel protein
	Q56JY8	BTF3	BOVIN Transcription factor BTF3
	A0A4W2HRK8	─	BOBOX Uncharacterized protein
	A0A4W2F392	RPL24	BOBOX Ribomal protein L24
	A0A4W2CM56	─	BOBOX Aldo
	A0A4W2I6M7	COL4A1	BOBOX Collagen type IV alpha 1 chain
	A0A4W2GCK4	ADAM10	BOBOX Disintegrin and metalloproteinase domain-containing protein 10
	A0A4W2FG36	CAV1	BOBOX Caveolin
	Q95M18	HSP90B1	BOVIN Endoplasmin
	A0A4W2IMF4	ARL6IP5	BOBOX PRA1 family protein
	A0A4W2FXT9	PKHD1L1	BOBOX PKHD1 like 1
	A0A4W2G7D0	LOC113876456	BOBOX Carcinoembryonic antigen-related cell adhesion molecule 7-like
	Q0IIG8	RAB18	BOVIN Ras-related protein Rab-18
	A0A4W2HK32	MYO1B	BOBOX Myin IB
	A0A4W2DTW2	CCDC6	BOBOX Uncharacterized protein
	A0A4W2HM59	CSPG4	BOBOX Chondroitin sulfate proteoglycan 4
	A0A3Q1MGI4	EPB41L1	BOVIN Erythrocyte membrane protein band 4.1 like 1
	F1MBP8	COPS5	BOVIN COP9 signalome subunit 5
	F1N3Y1	TCAF2	BOVIN TRPM8 channel-associated factor 2
	A0A4W2DYC4	DCDC2	BOBOX Doublecortin domain containing 2
	A0A4W2GJC9	PLS3	BOBOX Plastin 3
	A0A4W2F1L4	TXNRD1	BOBOX Thioredoxin-disulfide reductase
	F1MWR7	KLC4	BOVIN Kinesin light chain
	A0A3Q1MHG7	ANXA4	BOVIN Annexin
	A0A4W2EST1	WDR1	BOBOX WD repeat domain 1
	Q9GJT9	HPRT	BOVIN Hypoxanthine phphoribyltransferase (Fragment)
	A0A4W2D9J3	PTX3	BOBOX Uncharacterized protein
	A0A4W2HFX9	RAP1B	BOBOX RAP1B, member of RAS oncogene family
	F1MLE1	DIP2B	BOVIN Disco interacting B
	A0A4W2F874	AAK1	BOBOX AP2 associated kinase 1
	A0A4W2I521	EPHX2	BOBOX Epoxide hydrolase 2
	G3MXC8	ARPC5	BOVIN Actin-related protein 2/3 complex subunit 5
	A0A4W2CSE3	COPS2	BOBOX COP9 signalome complex subunit 2
	A0A4W2C9R2	LOC113879927	BOBOX SERPIN domain-containing protein
	A0A4W2G8T8	ANKMY2	BOBOX Ankyrin repeat and MYND domain containing 2
	A0A7S6NJ46	─	BOVIN MHC class I antigen (Fragment)
	A0A4W2F891	PDPK1	BOBOX 3-phphoinitide-dependent protein kinase 1
	A7MB50	TBCD	BOVIN Tubulin-specific chaperone D
	F2Z4F5	DPP3	BOVIN Dipeptidyl peptidase 3
	G3N3D4	KCTD12	BOVIN Potassium channel tetramerization domain containing 12
	A0A4W2HGG1	BYSL	BOBOX Bystin like
	A0A4W2G4I2	GPM6A	BOBOX Glycoprotein M6A
	A0A4W2F4I2	RPL23	BOBOX 60S ribomal protein L23
	A1A4J1	PFKL	BOVIN ATP-dependent 6-phphofructokinase, liver type
	A0A4W2DA54	HSPG2	BOBOX Uncharacterized protein
	E1BKE1	FRYL	BOVIN FRY like transcription coactivator
	A0A4W2IKS1	RABGEF1	BOBOX RAB guanine nucleotide exchange factor 1
	A0A4W2E1C8	PPP2R5D	BOBOX Serine/threonine-protein phphatase 2A 56 kDa regulatory subunit
	A0A3Q1LW10	PRDX4	BOVIN Peroxiredoxin-4
	Q862L6	─	BOVIN 60S ribomal protein L12 (Fragment)
	Q58D70	PPP2CA	BOVIN Serine/threonine-protein phphatase
	A0A4W2EWQ0	FUCA1	BOBOX Alpha-L-fucidase
	F5XVA9	VWF	BOVIN von Willebrand factor
	A0A4W2I9J4	RPS20	BOBOX 40S ribomal protein S20
	A0A4W2CVZ4	HNRNPU	BOBOX Heterogeneous nuclear ribonucleoprotein U
	A0A4W2IIH6	STX4	BOBOX Syntaxin 4
	A0A4W2D3U1	SLC12A2	BOBOX Uncharacterized protein
	A0A4W2CBV3	TP53BP1	BOBOX Tumor protein p53 binding protein 1
	A0A3Q1LTY7	AGRN	BOVIN Agrin
	A0A3Q1NL81	NUP93	BOVIN Nuclear pore complex protein Nup93
	A0A6B9SF49	─	BOVIN Ig lamda chain variable region (Fragment)
	G3MWR4	ATP1B1	BOVIN Sodium/potassium-transporting ATPase subunit beta
	F2Z4F0	ACTR1A	BOVIN Actin related protein 1A
	A0A4W2CI58	COL1A1	BOBOX Uncharacterized protein
	M5FK91	LOC100337367	BOVIN Tumor protein, translationally-controlled 1-like
	A0A4W2FBJ5	MAEA	BOBOX E3 ubiquitin-protein transferase MAEA
	A0A4W2HUW1	TUT7	BOBOX Terminal uridylyl transferase 7
	A0A4W2GH10	ANPEP	BOBOX Aminopeptidase
	A0A4W2CF34	GUCY1B1	BOBOX Guanylate cyclase
	A0A4W2CUW9	SCFD1	BOBOX Sec1 family domain containing 1
	A0A4W2FVL7	LOC113889505	BOBOX Glutathione transferase
	A0A4W2FEK0	SLC5A1	BOBOX Solute carrier family 5 member 1
	F1MLI8	PODXL	BOVIN Podocalyxin
	A0A4W2H5S9	HYOU1	BOBOX Hypoxia up-regulated 1
	A0A4W2HMD6	─	BOBOX Uncharacterized protein
	E1BEN4	GMPPA	BOVIN GDP-manne pyrophphorylase A
	A0A4W2I4Z5	COPS4	BOBOX COP9 signalome complex subunit 4
	Q2TBV3	ETFB	BOVIN Electron transfer flavoprotein subunit beta
	A0A4W2DCS3	SEPTIN11	BOBOX Septin
	E1B7Q2	AK7	BOVIN Nucleide-diphphate kinase
	A0A4W2EKY5	RANBP1	BOBOX RAN binding protein 1
	F1MMK8	KARS1	BOVIN Lysine--tRNA ligase
	A0A4W2EDI5	CAPZA2	BOBOX F-actin-capping protein subunit alpha
	E1BP91	NPEPPS	BOVIN Aminopeptidase
	P12378	UGDH	BOVIN UDP-gluce 6-dehydrogenase
	A0A4W2D2A7	PSME2	BOBOX Proteasome activator subunit 2
	A5D7A2	GARS1	BOVIN Diadenine tetraphphate synthetase
	A0A4W2D0E5	RPL36	BOBOX 60S ribomal protein L36
	Q1JQD5	OXSR1	BOVIN Non-specific serine/threonine protein kinase
	G3N1U1	CENPV	BOVIN CENP-V/GFA domain-containing protein
	A0A4W2EZT4	FAM151A	BOBOX Protein FAM151A-like
	A0A4W2I8P2	LZTFL1	BOBOX Leucine zipper transcription factor-like protein 1
	A0A4W2DTY6	RPLP2	BOBOX 60S acidic ribomal protein P2
	A3KMV5	UBA1	BOVIN Ubiquitin-like modifier-activating enzyme 1
	A0A3Q1NBQ9	CD82	BOVIN Tetraspanin
	E1BPI3	FRK	BOVIN Tyrine-protein kinase
	A0A4W2GXE1	PCCB	BOBOX Propionyl-CoA carboxylase subunit beta
	F1MMA0	ILF3	BOVIN Interleukin enhancer binding factor 3
	F1MZX0	PRKCD	BOVIN Protein kinase C delta type
	A1L5B0	MYL9	BOVIN Myin regulatory light polypeptide 9 (Fragment)
	F6QYT8	AP1G2	BOVIN AP-1 complex subunit gamma
	A7MBH9	GNAI2	BOVIN G protein subunit alpha i2
	A0A4W2GY45	NUCB1	BOBOX Nucleobindin-1
	A0A4W2E583	ITGB1	BOBOX Integrin beta
	A0A4W2F1K5	CD48	BOBOX CD48 molecule
	A0A4W2FSW2	COPB1	BOBOX Coatomer subunit beta
	A0A4W2D762	SEPTIN2	BOBOX Septin
	A0A4W2GDI0	ARHGEF15	BOBOX Rho guanine nucleotide exchange factor 15
	A0A4W2DB49	NAP1L1	BOBOX Nucleome assembly protein 1 like 1
	A0A4W2EGQ6	ARPC2	BOBOX Arp2/3 complex 34 kDa subunit
	A0A4W2GI27	PTPRC	BOBOX Protein tyrine phphatase receptor type C
	A0A4W2IHJ2	GTPBP1	BOBOX GTP-binding protein 1
	A0A4W2CIF7	ILK	BOBOX 59 kDa serine/threonine-protein kinase
	F1MZU1	LARP1	BOVIN La ribonucleoprotein 1, translational regulator
	A0A4W2I574	MBOAT2	BOBOX Membrane bound O-acyltransferase domain containing 2
	A0A4W2HBK9	CCT4	BOBOX T-complex protein 1 subunit delta
	A0A4W2HDY8	ASRGL1	BOBOX Asparaginase-like protein 1
	F1MT69	VPS36	BOVIN Vacuolar protein-sorting-associated protein 36
	A0A3Q1MXB7	ACTR3	BOVIN Actin-like protein 3
	A0A4W2CJD5	PSME4	BOBOX Proteasome activator subunit 4
	A0A4W2DBI2	HEBP1	BOBOX Heme binding protein 1
	Q3SYT9	PCBP2	BOVIN Poly(RC) binding protein 2
	A0A4W2EQ39	GAK	BOBOX Cyclin G associated kinase
	E1BJB1	TUBB2A	BOVIN Tubulin beta chain
	A0A4W2C1X7	H1-0	BOBOX Histone H1.0
	A0A4W2EI65	ZZEF1	BOBOX Uncharacterized protein
	A0A4W2IL60	PTK2	BOBOX Non-specific protein-tyrine kinase
	A0A4W2BV02	QARS1	BOBOX Glutaminyl-tRNA synthetase
	A0A4W2C3H4	OPLAH	BOBOX Uncharacterized protein
	A0A4W2E7Q1	FN1	BOBOX Fibronectin
	Q3B7M5	LASP1	BOVIN LIM and SH3 domain protein 1
	A0A4W2BZ74	DYNC2H1	BOBOX Cytoplasmic dynein 2 heavy chain 1
	A0A4W2FWX9	EIF3E	BOBOX Eukaryotic translation initiation factor 3 subunit E
	Q3MHY1	CSRP1	BOVIN Cysteine and glycine-rich protein 1
	A0A4W2DNH3	EEA1	BOBOX Early endome antigen 1
	Q58DU5	PSMA3	BOVIN Proteasome subunit alpha type-3
	F1MTS8	LTN1	BOVIN E3 ubiquitin-protein ligase listerin
	A0A4W2BZE4	RELCH	BOBOX LisH domain-containing protein
	F1MMB0	ARHGAP27	BOVIN Rho GTPase activating protein 27
	N0E640	Csnk2b-Ly6g5b	BOVIN Casein kinase II subunit beta
	Q3MHK9	FSCN1	BOVIN Fascin
	A0A4W2E6H3	IQGAP1	BOBOX IQ motif containing GTPase activating protein 1
	A8WDJ5	PRNP	BOVIN Major prion protein
	G3X743	RNPEP	BOVIN Arginyl aminopeptidase
	Q5EAD0	BAIAP2	BOVIN Brain-specific angiogenesis inhibitor 1-associated protein 2
	A0A4W2C633	─	BOBOX Uncharacterized protein
	E1BJ18	CAPN6	BOVIN Calpain 6
	A0A3Q1LPL0	DYNLRB2	BOVIN Dynein light chain roadblock
	A0A3Q1MA21	VAC14	BOVIN Protein VAC14 homolog
	P13753	─	BOVIN BOLA class I histocompatibility antigen, alpha chain BL3-7
	A0A4W2D3U3	ATL2	BOBOX GB1/RHD3-type G domain-containing protein
	F1MP61	APOBEC3H	BOVIN Apolipoprotein B mRNA editing enzyme catalytic subunit 3H
	A6QPY0	DDOST	BOVIN Dolichyl-diphphooligaccharide--protein glycyltransferase 48 kDa subunit
	A0A4W2IRR4	─	BOBOX Uncharacterized protein
	A0A4W2C4J8	HID1	BOBOX HID1 domain containing
	A0A4W2EIT6	SRP54	BOBOX Signal recognition particle 54 kDa protein
	Q3T148	EIF3M	BOVIN Eukaryotic translation initiation factor 3 subunit M
	A0A4W2HGS8	DHX36	BOBOX RNA helicase
	A0A4W2C0C8	DST	BOBOX Uncharacterized protein
	E1BFN2	NXNL2	BOVIN Nucleoredoxin like 2
	A6QP64	VPS37B	BOVIN VPS37B protein (Fragment)
	A0A4W2HD57	PSMD5	BOBOX 26S proteasome non-ATPase regulatory subunit 5
	V6F957	TAGLN	BOVIN Transgelin
	A6H722	CYP39A1	BOVIN CYP39A1 protein
	Q1RMW9	GOLPH3	BOVIN Golgi phphoprotein 3
	A0A4W2CFP0	GCLC	BOBOX Glutamate--cysteine ligase
	A0A4W2EKU3	EIF3H	BOBOX Eukaryotic translation initiation factor 3 subunit H
	A5PKL2	RRAS2	BOVIN RAS related 2
	F1MVT7	EPM2AIP1	BOVIN EPM2A interacting protein 1
	A0A4W2C4P9	RRP12	BOBOX NUC173 domain-containing protein
	Q0VBZ9	MARCKSL1	BOVIN MARCKS-related protein
	A0A4W2HC76	ARAF	BOBOX Non-specific serine/threonine protein kinase
	E1BB38	SRP72	BOVIN Signal recognition particle subunit SRP72
	E1BDP3	ALDH5A1	BOVIN Succinate-semialdehyde dehydrogenase
	A0A4W2HM43	LOC113907256	BOBOX Glutathione transferase
	A0A3Q1MIK9	CCDC22	BOVIN Coiled-coil domain-containing protein 22
	A0A4W2HN45	TMEM30A	BOBOX Cell cycle control protein
	A0A4W2HW44	LAP3	BOBOX Cysteinylglycine-S-conjugate dipeptidase
	A0A4W2EH98	IPO5	BOBOX Importin 5
	A0A4W2HF31	AP3B1	BOBOX AP-3 complex subunit beta
	A6QLB5	EML3	BOVIN EML3 protein
	P62803	─	BOVIN Histone H4
	A0A4W2FRQ2	HDAC1	BOBOX Histone deacetylase 1
	A0A4W2HDI5	DDX47	BOBOX RNA helicase
	A0A4W2HZ62	CSNK2A2	BOBOX Non-specific serine/threonine protein kinase
	A0A4W2H1W2	CCT8	BOBOX CCT-theta
	A0A3Q1MTY6	MAP1B	BOVIN Microtubule associated protein 1B
	A0A4W2BW23	IGHM	BOBOX Immunoglobulin heavy constant mu
	A0A4W2CAZ6	ITFG1	BOBOX Uncharacterized protein
	A0A4W2G0I2	TRAPPC11	BOBOX Trafficking protein particle complex subunit 11
	A0A3Q1M3Q7	PDIA4	BOVIN Protein disulfide-isomerase A4
	A0A4W2CVQ1	ANXA2	BOBOX Annexin
	A0A3Q1MQZ2	ACLY	BOVIN ATP-citrate synthase
	A5D7H3	SLC44A2	BOVIN Choline transporter-like protein 2
	F1MQ89	COG2	BOVIN Component of oligomeric Golgi complex 2
	Q9TUQ0	SLC4A1	BOVIN Anion exchange protein
	G8JKX8	COPB2	BOVIN Coatomer subunit beta
	A0A3Q1LJB6	EIF2B5	BOVIN eIF-2B GDP-GTP exchange factor subunit epsilon
	A0A4W2GQZ4	USO1	BOBOX General vesicular transport factor p115
	F1MIH2	SEPTIN7	BOVIN Septin
	P35466	S100A4	BOVIN Protein S100-A4
	A0A4W2EZD3	CYSTM1	BOBOX Cysteine-rich and transmembrane domain-containing protein 1
	A0A4W2HPP0	─	BOBOX Uncharacterized protein
	A0A4W2FL04	─	BOBOX Histone H2A
	F1MY44	HNRNPM	BOVIN Heteroous nuclear ribonucleoprotein M
	Q58DM9	RPL27A	BOVIN 60S ribomal protein L27a
	A0A4W2DDJ8	BTF3L4	BOBOX Transcription factor BTF3
	A0A4W2GNU2	ASNA1	BOBOX ATPase ASNA1
	A0A4W2HAJ8	PREP	BOBOX Prolyl endopeptidase
	A0A4W2DNT9	RARS1	BOBOX Arginine--tRNA ligase, cytoplasmic
	A0A3Q1MY93	ABCC1	BOVIN ABC-type glutathione-S-conjugate transporter
	G3X6I0	FCGBP	BOVIN Uncharacterized protein
	A0A3Q1N7L7	ADD1	BOVIN Adducin 1
	A6QLR3	ABRAXAS2	BOVIN BRISC complex subunit Abraxas 2
	A0A4W2IRD8	TRAPPC12	BOBOX Trafficking protein particle complex 12
	A0A4W2FLT1	SPAG1	BOBOX Sperm associated antigen 1
	A0A4W2I571	ALDH3B1	BOBOX Aldehyde dehydrogenase
	A0A4W2CWL8	HERC1	BOBOX HECT and RLD domain containing E3 ubiquitin protein ligase family member 1
	A6QLL8	ALDOA	BOVIN Fructe-bisphphate aldolase
	A0A4W2ETJ7	HNRNPK	BOBOX Heterogeneous nuclear ribonucleoprotein K
	E1BB53	TEP1	BOVIN Telomerase associated protein 1
	A7YWC6	SUB1	BOVIN Activated RNA polymerase II transcriptional coactivator p15
	F6QE33	COPS7A	BOVIN COP9 signalome subunit 7A
	Q0IIH5	NUCB2	BOVIN Nucleobindin 2
	A0A4W2H7C7	ALDH16A1	BOBOX Aldehyde dehydrogenase family 16 member A1
	Q56JV6	TWF1	BOVIN Twinfilin-1
	A0A3Q1MM65	RPL4	BOVIN 60S ribomal protein L4
	Q0VC36	SFN	BOVIN 14-3-3 protein sigma
	F1MNN6	MVP	BOVIN Major vault protein
	A0A4W2IRJ5	ALS2	BOBOX Alsin Rho guanine nucleotide exchange factor ALS2
	A0A4W2CTU6	CSNK2A1	BOBOX Non-specific serine/threonine protein kinase
	Q9GLC9	NPC1	BOVIN Niemann-Pick type C1 disease protein
	A0A4W2D1C5	ECPAS	BOBOX Ecm29 proteasome adaptor and scaffold
	A0A3Q1M264	PTGIS	BOVIN Hydroperoxy icatetraenoate dehydratase
	A0A4W2EB44	STX7	BOBOX Syntaxin 7
	A0A4W2I5Y4	HECW1	BOBOX HECT-type E3 ubiquitin transferase
	A0A4W2EP25	RAB11B	BOBOX RAB11B, member RAS oncogene family
	A0A4W2DR95	PICALM	BOBOX ENTH domain-containing protein
	Q2TBX5	SSR4	BOVIN Translocon-associated protein subunit delta
	Q2TBQ5	RPL7A	BOVIN 60S ribomal protein L7a
	F1N6H1	LRP2	BOVIN LDL receptor related protein 2
	A0A4W2C1M7	TRRAP	BOBOX Uncharacterized protein
	A0A4W2D0U3	SAMHD1	BOBOX Deoxynucleide triphphate triphphohydrolase SAMHD1
	A0A3Q1MFJ2	LOC112441469	BOVIN Uncharacterized protein
	A0A4W2CTC9	A2M	BOBOX Uncharacterized protein
	A0A4W2DN94	UACA	BOBOX Uveal autoantigen with coiled-coil domains and ankyrin repeats
	G3X7B2	CSNK1G3	BOVIN Non-specific serine/threonine protein kinase
	F1N081	FNTA	BOVIN Protein farnesyltransferase/geranylgeranyltransferase type-1 subunit alpha
	A0A4W2G8R5	DDX5	BOBOX DEAD box protein 5
	A0A3Q1NGX5	ILF2	BOVIN Interleukin enhancer binding factor 2
	A0A4W2H200	COL14A1	BOBOX Collagen type XIV alpha 1 chain
	F1MS94	CSDE1	BOVIN Cold shock domain containing E1
	A0A3Q1LUW5	STRN	BOVIN Striatin
	A0A4W2HJ46	PFKFB2	BOBOX 6-phphofructo-2-kinase/fructe-2,6-biphphatase 2
	A0A4W2FJ39	EPB41	BOBOX Band 4.1
	E1BM92	PROM2	BOVIN Prominin 2
	A0A4W2CT64	CCM2	BOBOX CCM2 scaffold protein
	E1BK29	COG1	BOVIN Conserved oligomeric Golgi complex subunit 1
	A0A4W2GQ76	MAPK3	BOBOX Mitogen-activated protein kinase
	A0A4W2FNA3	LOC113883364	BOBOX Mucin-12-like
	A0A4W2G5F2	─	BOBOX RRM domain-containing protein
	A0A4W2G153	CD44	BOBOX CD44 antigen
	A0A4W2IIT8	ATP6V1B2	BOBOX ATPase H+ transporting V1 subunit B2
	O18977	TN-X	BOVIN Tenascin-X
	A6H7J6	P4HB	BOVIN Protein disulfide-isomerase
	A0A4W2IFH7	CHID1	BOBOX Chitinase domain containing 1
	A0A4W2BUC1	COPG1	BOBOX Coatomer subunit gamma
	A0A4W2GKU7	RPS27L	BOBOX 40S ribomal protein S27
	A0A3Q1MYB4	DNM2	BOVIN Dynamin GTPase
	A0A4W2HS87	DDX39B	BOBOX RNA helicase
	E1BAQ3	MUC13	BOVIN Mucin 13, cell surface associated
	P63243	RACK1	BOVIN Receptor of activated protein C kinase 1
	Q2KIV8	GSTM3	BOVIN Glutathione S-transferase
	A0A4W2DR39	SEC31A	BOBOX Uncharacterized protein
	A0JN63	CSTF1	BOVIN Cleavage stimulation factor 50 kDa subunit
	A0A4W2GAN4	STOML3	BOBOX Stomatin like 3
	A0A4W2EXD9	PRDX1	BOBOX Peroxiredoxin-1
	A0A4W2E9X9	SPATS2L	BOBOX Uncharacterized protein
	A0A4W2EHK3	BAIAP2	BOBOX Brain-specific angiogenesis inhibitor 1-associated protein 2
	G3X6K8	HP	BOVIN Haptoglobin
	A0A4W2CIB2	─	BOBOX Ribomal protein L36a
	A0A4W2HIH1	XPO1	BOBOX Exportin 1
	A0A4W2E325	TBC1D10A	BOBOX TBC1 domain family member 10A
	A0A4W2C9N4	SNRPD1	BOBOX Small nuclear ribonucleoprotein Sm D1
	A0A3Q1N0F2	HEG1	BOVIN Heart development protein with EGF like domains 1
	A0A4W2C031	C8orf33	BOBOX Uncharacterized protein
	Q765N9	CLDN3	BOVIN Claudin-3
	E1BNE7	CAVIN1	BOVIN Caveolae associated protein 1
	A0A4W2F2W4	UGGT1	BOBOX UDP-gluce glycoprotein glucyltransferase 1
	A0A4W2GHK7	DYNC1LI2	BOBOX Dynein light intermediate chain
	A0A4W2EH52	TPR	BOBOX Nucleoprotein TPR
	Q0MRP5	LZ	BOBOX Lysozyme
	A0A4W2GVT4	SRSF7	BOBOX Serine and arginine rich splicing factor 7
	A0A4W2FKP9	GNAQ	BOBOX G protein subunit alpha q
	A0A4W2BU36	AHNAK	BOBOX PDZ domain-containing protein
	A0A4W2F0I3	COPA	BOBOX Coatomer subunit alpha
	B6VAP7	CDC42	BOVIN Cell division control protein 42 homolog
	A0A4W2D805	WDR77	BOBOX Uncharacterized protein
	A0A3Q1LGL7	LAMA4	BOVIN Laminin subunit alpha 4
	A0A3Q1LMN7	GSK3B	BOVIN Glycogen synthase kinase-3 beta
	A0A4W2IA58	TMED9	BOBOX Transmembrane emp24 domain-containing protein 9
	V6F7T1	DLAT	BOVIN Acetyltransferase component of pyruvate dehydrogenase complex
	A0A4W2EUF6	HDLBP	BOBOX High density lipoprotein binding protein
	A0A4W2DZ74	VPS52	BOBOX Vacuolar protein sorting-associated protein 52 homolog
	E1BIB4	HNRNPL	BOVIN Heteroous nuclear ribonucleoprotein L
	E9LZ03	─	BOVIN Prominin-1
	A0A4W2EFT1	GNL1	BOBOX G protein nucleolar 1 (putative)
	Q3MHL7	CCT6A	BOVIN T-complex protein 1 subunit zeta
	A0A4W2HZT8	ANK3	BOBOX Ankyrin 3
	A0A6B9SBR8	─	BOVIN Ig lamda chain variable region (Fragment)
	A0A4W2FXP8	HGS	BOBOX Hepatocyte growth factor-regulated tyrine kinase substrate
	F1MTV0	DPP4	BOVIN Dipeptidyl peptidase 4
	A0A4W2BWD1	RAB1B	BOBOX RAB1B, member RAS oncogene family
	A0A4W2GIX1	WASHC4	BOBOX WASH complex subunit 4
	A0A4W2DQI9	ARPC1A	BOBOX Actin-related protein 2/3 complex subunit
	A0A3Q1M866	DIP2A	BOVIN Disco interacting A
	A0A4W2HRY2	MYO5A	BOBOX Myin VA
	A0A4W2GPI4	LOC113883341	BOBOX Eukaryotic translation initiation factor 3 subunit C
	F1MLE3	COG6	BOVIN Conserved oligomeric Golgi complex subunit 6
	Q2KJ46	PSMD3	BOVIN 26S proteasome non-ATPase regulatory subunit 3
	A0JN52	SF3B3	BOVIN Splicing factor 3B subunit 3
	A0A4W2BXS6	TTC38	BOBOX Tetratricopeptide repeat protein 38
	A2VE06	RPS4Y1	BOVIN 40S ribomal protein S4
	A5D7E8	PDIA3	BOVIN Protein disulfide-isomerase
	A5D987	UBE2N	BOVIN Ubiquitin-conjugating enzyme E2N-like
	A7Z057	YWHAG	BOVIN 14-3-3 protein gamma
	F1MD79	ANKFY1	BOVIN Ankyrin repeat and FYVE domain containing 1
	A0A452DJS8	TPPP3	BOVIN Tubulin polymerization-promoting protein family member 3
	A0A3Q1LUE8	MTOR	BOVIN Serine/threonine-protein kinase mTOR
	A0A4W2DT14	POLR2B	BOBOX DNA-directed RNA polymerase subunit beta
	A0A4W2BVA2	LAMB2	BOBOX Uncharacterized protein
	F1N0J2	MAP4	BOVIN Microtubule-associated protein
	F1MKJ5	WASHC5	BOVIN WASH complex subunit 5
	A0A4W2I991	EDC4	BOBOX Enhancer of mRNA-decapping protein 4
	Q2T9S0	TUBB3	BOVIN Tubulin beta-3 chain
	Q08DI5	RAP2C	BOVIN Ras-related protein Rap-2c
	A0A4W2BRY5	EPB41L3	BOBOX FERM domain-containing protein
	A0A4W2CIB6	VIM	BOBOX Vimentin
	A0A4W2C5Y1	ABCF1	BOBOX ATP binding cassette subfamily F member 1
	A0A4W2EZ80	NME9	BOBOX NME/NM23 family member 9
	A0A4W2BUZ1	ROCK1	BOBOX Rho-associated protein kinase
	Q1JPA2	EEF1G	BOVIN Elongation factor 1-gamma (Fragment)
	G3MXB5	─	BOVIN Uncharacterized protein
	A0A4W2FND9	PSMB1	BOBOX Proteasome subunit beta
	A0A3Q1LXR9	ACTR2	BOVIN Actin-related protein 2
	A0A3Q1MGI8	RRM1	BOVIN Ribonucleide-diphphate reductase
	A0A4W2CZA9	SH3BGRL3	BOBOX SH3 domain-binding glutamic acid-rich-like protein
	Q6QRN7	TMBIM1	BOVIN PP1201 protein
	A5D794	GAPVD1	BOVIN GTPase-activating protein and VPS9 domain-containing protein 1
	Q0P5B0	ARRDC1	BOVIN Arrestin domain containing 1
	A0A3Q1N0J8	YTHDC2	BOVIN YTH domain containing 2
	A0A4W2EH60	USP5	BOBOX Ubiquitin carboxyl-terminal hydrolase
	A0A4W2CX08	PGM5	BOBOX Uncharacterized protein
	A0A4W2E5K6	LOC113883694	BOBOX Uncharacterized protein
	Q3ZCK1	EIF3L	BOVIN Eukaryotic translation initiation factor 3 subunit L
	A0A4W2HVX9	CAMK2B	BOBOX Calcium/calmodulin-dependent protein kinase
	A0A4W2C8K3	SEC11A	BOBOX Signal peptidase complex catalytic subunit SEC11
	A0A4W2F0S3	DARS1	BOBOX Aspartate--tRNA ligase, cytoplasmic
	A0A4W2E865	ELOC	BOBOX Elongin-C
	A0A4W2ETZ4	PDZK1	BOBOX Uncharacterized protein
	A0A5A4UBP5	hsp70	BOVIN Heat shock protein 70
	D4QBB3	HBB	BOVIN Hemoglobin beta
	Q3ZCA2	NUDT21	BOVIN Cleavage and polyadenylation specificity factor subunit 5
	A0A4W2E6R3	ATP2B4	BOBOX Calcium-transporting ATPase
	F1MWD3	CCT5	BOVIN CCT-epsilon
	A0A3Q1NLW5	HECTD3	BOVIN HECT domain E3 ubiquitin protein ligase 3
	A0A3Q1LII7	MINK1	BOVIN Misshapen like kinase 1
	E1BHH6	PODN	BOVIN Podocan
	E1BH78	SNRNP200	BOVIN Small nuclear ribonucleoprotein U5 subunit 200
	A0A4W2HRJ1	ACTR1B	BOBOX Actin related protein 1B
	A0A4W2ED73	NSUN2	BOBOX NOL1/NOP2/Sun domain family member 2
	A0A4W2FHT8	PLCH1	BOBOX Phphoinitide phpholipase C
	A0A4W2FLL1	RHOA	BOBOX Ras homolog family member A
	F1MQJ0	ACE	BOVIN Angiotensin-converting enzyme
	A0A4W2DJY6	LOC113879933	BOBOX SERPIN domain-containing protein
	A6QLW3	RPRD1B	BOVIN RPRD1B protein
	Q862J9	─	BOVIN 60S ribomal protein L17 (Fragment)
	A0A4W2CHU4	LAMA2	BOBOX Uncharacterized protein
	A0A4W2IFB2	HMMR	BOBOX Methionine adenyltransferase 2 subunit beta
	A0A4W2FTK5	EIF3K	BOBOX Eukaryotic translation initiation factor 3 subunit K
	A0A4W2DRZ6	WDR18	BOBOX WD repeat-containing protein 18
	A0A4W2C6J7	IDH2	BOBOX Isocitrate dehydrogenase [NADP]
	A0A4W2E9H5	ATP2B2	BOBOX Calcium-transporting ATPase
	F1MUN7	ANXA11	BOVIN Annexin
	Q2KJ25	PSMD12	BOVIN 26S proteasome non-ATPase regulatory subunit 12
	A0A4W2CY70	SMPDL3B	BOBOX Acid sphingomyelinase-like phphodiesterase
	A0A4W2HE91	TARS1	BOBOX Threonyl-tRNA synthetase
	A0A4W2E5E8	RPL28	BOBOX 60S ribomal protein L28
	F1N619	CDH1	BOVIN Cadherin-1
	A0A4W2CJ55	RC3H1	BOBOX RING-type E3 ubiquitin transferase
	F1N7B5	CUL5	BOVIN Cullin 5
	F1MBM5	TOR1B	BOVIN Torsin
	A0A4W2FQ02	HSPA9	BOBOX 75 kDa gluce-regulated protein
	A0A4W2GTT2	RPS6KA3	BOBOX Ribomal protein S6 kinase
	A0A4W2GVJ7	TBC1D10B	BOBOX TBC1 domain family member 10B
	Q3ZCJ6	EPHX1	BOVIN Epoxide hydrolase
	V6F832	CRYAB	BOVIN Alpha(B)-crystallin
	E1BNV4	SRPK1	BOVIN SRSF protein kinase 1
	A0A4W2EHN2	VPS35	BOBOX Vacuolar protein sorting-associated protein 35
	A0A4W2CWN6	PPIB	BOBOX Peptidyl-prolyl cis-trans isomerase
	A5D7Q4	CSDA	BOVIN CSDA protein
	Q0VCX2	HSPA5	BOVIN Endoplasmic reticulum chaperone BiP
	A0A3Q1LNK7	SRP68	BOVIN Signal recognition particle subunit SRP68
	Q2T9R3	ZNF629	BOVIN ZNF629 protein (Fragment)
	A0A4W2F424	PSMC2	BOBOX 26S proteasome AAA-ATPase subunit RPT1
	A0A4W2DBH2	UBR4	BOBOX UBR-type domain-containing protein
	A0A3Q1MGJ7	PKHD1L1	BOVIN PKHD1 like 1
	A0A4W2BUC7	AARS	BOBOX Alanine--tRNA ligase
	A0A4W2ISK3	S100A10	BOBOX Calpactin I light chain
	A0A4W2IMJ9	GIPC2	BOBOX GIPC PDZ domain containing family member 2
	E1BI28	GM2A	BOVIN GM2 gangliide activator
	A0A4W2GGV4	EIF3A	BOBOX Eukaryotic translation initiation factor 3 subunit A
	A5D7E0	RAB35	BOVIN RAB35 protein
	A0A3Q1MQ34	FLNB	BOVIN Filamin B
	A7MBJ5	CAND1	BOVIN Cullin-associated NEDD8-dissociated protein 1
	A0A4W2IHM5	PARP1	BOBOX Poly [ADP-ribe] polymerase
	A0A4W2G265	AP1M1	BOBOX AP-1 complex subunit mu-1
	A0A4W2CEP7	ASF1A	BOBOX Anti-silencing function 1A histone chaperone
	E1BDX8	DYNC1H1	BOVIN Dynein cytoplasmic 1 heavy chain 1
	A0A4W2EBU0	ARG1	BOBOX Arginase
	E1BKS0	EPS8L1	BOVIN EPS8 like 1
	A0A4W2GYG4	─	BOBOX Protein kinase domain-containing protein
	A0A3Q1MLS1	ALS2CL	BOVIN ALS2 C-terminal-like protein
	Q29455	DNAJC5	BOVIN DnaJ homolog subfamily C member 5
	E1BNM6	WBP11	BOVIN WW domain binding protein 11
	A0A4W2C9V0	MFGE8	BOBOX Milk fat globule-EGF factor 8 protein
	A0A4W2DYR8	DHX9	BOBOX DEAH box protein 9
	A0A4W2HR82	ABR	BOBOX Active breakpoint cluster region-related protein
	A0A4W2G7V1	HNRNPUL1	BOBOX Heterogeneous nuclear ribonucleoprotein U like 1
	A0A4W2EW35	SRSF10	BOBOX Serine and arginine rich splicing factor 10
	A0A4W2F627	HNRNPR	BOBOX Heterogeneous nuclear ribonucleoprotein R
	Q2HJ35	CHMP4C	BOVIN Charged multivesicular body protein 4C
	F1MU85	BROX	BOVIN BRO1 domain- and CAAX motif-containing protein
	A5D7J6	CALR	BOVIN Calreticulin
	G5E6Q2	ZNF358	BOVIN Zinc finger protein 358
	A0A4W2ESD2	AP2M1	BOBOX AP-2 complex subunit mu
	A0A4W2FID6	ALAD	BOBOX Delta-aminolevulinic acid dehydratase
	A0A088Q0A9	─	9CETA 60 kDa chaperonin
	A0A4W2DXQ6	SMG1	BOBOX 40S ribomal protein S15a
	A0A4W2HFW1	SBF1	BOBOX SET binding factor 1
	A0A4W2HHR5	SEC24A	BOBOX SEC24 homolog A, COPII coat complex component
	A0A4W2E3D4	SNRPB2	BOBOX Small nuclear ribonucleoprotein polypeptide B2
	F1MBS3	TGFBI	BOVIN Transforming growth factor-beta-induced protein ig-h3
	A0A3Q1ML65	EEA1	BOVIN Early endome antigen 1
	A0A3Q1MMJ3	ERO1A	BOVIN ERO1-like protein alpha
	E1BCF8	ZC3HAV1	BOVIN Zinc finger CCCH-type containing, antiviral 1
	A0A4W2FD30	RPS15	BOBOX 40S ribomal protein S15
	A0A4W2G4W4	ARHGAP26	BOBOX Rho GTPase-activating protein 26
	A0A4W2IGM1	EIF3D	BOBOX Eukaryotic translation initiation factor 3 subunit D
	A0A4W2DQX6	MBD2	BOBOX MBD domain-containing protein
	F1N4V5	NAA15	BOVIN N-alpha-acetyltransferase 15, NatA auxiliary subunit
	A0A4W2EXX4	YBX3	BOBOX Y-box binding protein 3
	A0A4W2FBF2	PPP2R5E	BOBOX Serine/threonine-protein phphatase 2A 56 kDa regulatory subunit
	A0A4W2IHC1	STX3	BOBOX Syntaxin 3
	A4FUC6	SRSF9	BOVIN SFRS9 protein
	A6QP36	LMAN2	BOVIN LMAN2 protein
	Q8WMY2	FDPS	BOVIN Farnesyl pyrophphate synthase
	Q0V7N1	SUSD2	BOVIN Sushi domain containing 2 (Fragment)
	A0A4W2I9R5	TUBB2A	BOBOX Tubulin beta chain
	A0A4W2E975	CFAP20	BOBOX Cilia and flagella associated protein 20
	Q1JPH2	RALA	BOVIN Small monomeric GTPase (Fragment)
	A0A4W2FV62	TAPBP	BOBOX TAP binding protein
	Q5E9R3	EHD1	BOVIN EH domain-containing protein 1
	A0A4W2HV66	RPS16	BOBOX Ribomal protein S16
	A0A4W2IIX9	ATP6V0A1	BOBOX V-type proton ATPase subunit a
	A0A4W2CWA5	SNX9	BOBOX Sorting nexin
	A0A4W2I8N5	NAP1L4	BOBOX Nucleome assembly protein 1 like 4
	Q2YDE3	GOLT1B	BOVIN Vesicle transport protein GOT1B
	A0A4W2HNE6	CAPG	BOBOX Macrophage-capping protein
	A5D9B6	SDCBP	BOVIN Syntenin
	Q3ZBG1	RAB14	BOVIN Ras-related protein Rab-14
	A0A4W2D7Z4	CS	BOBOX Citrate synthase
	A0A3Q1MZU3	PDCD4	BOVIN Programmed cell death protein 4
	A0A4W2EVB2	COPS8	BOBOX COP9 signalome subunit 8
	Q1JP95	PSMC3	BOVIN Proteasome 26S ATPase subunit 3 (Fragment)
	A0A4W2EEL1	ABI2	BOBOX Uncharacterized protein
	A6QR40	ELMO3	BOVIN Engulfment and cell motility protein 3
	A0A4W2EEZ6	PYGB	BOBOX Alpha-1,4 glucan phphorylase
	E1BLZ8	EIF3F	BOVIN Eukaryotic translation initiation factor 3 subunit F
	B0JYN2	RAN	BOVIN GTP-binding nuclear protein Ran
	E1BGJ0	LRP1	BOVIN LDL receptor related protein 1
	P61257	RPL26	BOVIN 60S ribomal protein L26
	A0A4W2EQU6	PSMB5	BOBOX Proteasome subunit beta
	A0A4W2BQY5	FUS	BOBOX FUS RNA binding protein
	F6PWM7	AIMP1	BOVIN Aminoacyl tRNA synthetase complex interacting multifunctional protein 1
	A0A4W2E352	RANBP2	BOBOX Uncharacterized protein
	A0A4W2EYV4	RPS25	BOBOX 40S ribomal protein S25
	Q2T9V5	TRMT6	BOVIN tRNA (adenine(58)-N(1))-methyltransferase non-catalytic subunit TRM6
	A0A4W2CI35	EFR3A	BOBOX Uncharacterized protein
	A0A4W2GWK2	KIF21A	BOBOX Kinesin family member 21A
	A0A4W2GQ59	FLNC	BOBOX Filamin C
	P35604	COPZ1	BOVIN Coatomer subunit zeta-1
	A0A3Q1MRF3	COPS3	BOVIN COP9 signalome complex subunit 3
	A0A3Q1LN44	EIF4H	BOVIN Eukaryotic translation initiation factor 4H
	F1MDR7	DNAJC13	BOVIN DnaJ heat shock protein family (Hsp40) member C13
	A7MBI0	PACSIN1	BOVIN Protein kinase C and casein kinase substrate in neurons protein 1
	A0A4W2HHF8	GPM6B	BOBOX Glycoprotein M6B
	E1B7E3	GOLGA4	BOVIN Golgin A4
	Q3SZ15	EEF1E1	BOVIN Eukaryotic translation elongation factor 1 epsilon 1
	E1BCL5	─	BOVIN Uncharacterized protein
	A0A4W2F0F2	TMPRSS6	BOBOX Sulfurtransferase
	A0A4W2HJ15	RBM47	BOBOX RNA-binding motif protein 47
	A0A4W2DX04	MATR3	BOBOX Uncharacterized protein
	A6QP44	FCSK	BOVIN FUK protein
	A0A4W2EV71	SNX27	BOBOX Sorting nexin 27
	F1MMQ6	MYO5B	BOVIN Myin VB
	A0A6B9SDY7	─	BOVIN Ig lamda chain variable region (Fragment)
	F1MLW8	LOC100847119	BOVIN Uncharacterized protein
	E1BPL8	MME	BOVIN Atriopeptidase
	A0A4W2E7W8	RIPOR1	BOBOX PL48 domain-containing protein
	A0A4W2IKB8	SERPINH1	BOBOX Collagen-binding protein
	A0A4W2H409	TREH	BOBOX Trehalase
	A0A4W2F1U3	PDXK	BOBOX Pyridoxal kinase
	E1BN45	CCM2L	BOVIN CCM2 like scaffold protein
	A0A4W2DWT8	LLGL2	BOBOX LLGL domain-containing protein
	A0A4W2DJ99	LMLN	BOBOX 60S ribomal protein L35a
	A0A4W2IGP5	BIRC6	BOBOX Baculoviral IAP repeat containing 6
	P10462	S100A2	BOVIN Protein S100-A2
	E1B9L5	FXR2	BOVIN FMR1 automal homolog 2
	A0A4W2IMT5	PAK2	BOBOX Non-specific serine/threonine protein kinase
	A0A4W2FWY4	COL12A1	BOBOX Collagen type XII alpha 1 chain
	G3X6L9	EPRS1	BOVIN Glutamyl-prolyl-tRNA synthetase 1
	A0A4W2FFE6	TES	BOBOX Testin
	F1MV75	WDR48	BOVIN USP1-associated factor 1
	Q3ZBY8	GMDS	BOVIN GDP-D-manne dehydratase
	Q17QC5	AP2S1	BOVIN AP-2 complex subunit sigma
	A0A4W2EAU0	RPS27A	BOBOX Ubiquitin carboxyl extension protein 80
	A0A4W2D222	ELP1	BOBOX Elongator complex protein 1
	A0A4W2DVQ6	CAPZB	BOBOX F-actin-capping protein subunit beta
	Q3YJL7	BoLA	BOVIN MHC class I antigen (Fragment)
	A0A4W2IDJ6	EHD2	BOBOX EH domain containing 2
	A0A4W2BSQ7	PSMD11	BOBOX Proteasome 26S subunit, non-ATPase 11
	A0A452DI03	PBXIP1	BOVIN Pre-B-cell leukemia transcription factor-interacting protein 1
	A0A4W2DHZ5	DHFR	BOBOX Dihydrofolate reductase
	E1BNQ9	HNRNPUL2	BOVIN Heteroous nuclear ribonucleoprotein U like 2
	F1MDU6	TRMT61A	BOVIN tRNA (adenine(58)-N(1))-methyltransferase catalytic subunit TRMT61A
	A8E4P2	FARSB	BOVIN Phenylalanyl-tRNA synthetase beta subunit
	A0A3Q1M9D9	MOGS	BOVIN Mannyl-oligaccharide glucidase
	A0A4W2HJA1	TSC1	BOBOX TSC complex subunit 1
	A0A4W2HQ64	PFKP	BOBOX ATP-dependent 6-phphofructokinase
	A0A4W2DBT5	PGM2	BOBOX Phphoglucomutase 2
	A0A4W2GZN4	LGALS1	BOBOX Galectin
	Q3ZC07	ACTC1	BOVIN Actin, alpha cardiac muscle 1
	A0A4W2C8R9	CD9	BOBOX Tetraspanin
	Q862K7	─	BOVIN Dynein light chain (Fragment)
	A0A4W2D4U6	SEC23B	BOBOX Protein transport protein SEC23
	A0A4W2H2K7	MUC5AC	BOBOX Mucin 5AC, oligomeric mucus/gel-forming
	Q3MHZ0	FLOT1	BOVIN Flotillin (Fragment)
	A0A4W2EXR2	ARHGEF10L	BOBOX DH domain-containing protein
	Q3T0F7	MTPN	BOVIN Myotrophin
	E1BK52	STK10	BOVIN Serine/threonine-protein kinase 10
	A0A4W2ED50	ITGB1BP1	BOBOX Integrin subunit beta 1 binding protein 1
	A0A4W2HV14	STXBP1	BOBOX Syntaxin binding protein 1
	A0A4W2HM90	CARMIL1	BOBOX Capping protein regulator and myin 1 linker 1
	A0A4W2DEQ0	LRATD1	BOBOX LRAT domain containing 1
	F1N3S4	CUL4A	BOVIN Cullin 4A
	Q0P5B5	TOM1L1	BOVIN Target of myb1 (Chicken)-like 1
	A0A4W2FNE6	RALB	BOBOX Small monomeric GTPase
	A7E306	NID2	BOVIN NID2 protein
	Q9N2J2	GPX4	BOVIN Phpholipid hydroperoxide glutathione peroxidase
	A0A4W2EM37	RPL10	BOBOX Ribomal
	A0A3Q1M678	LOC112443696	BOVIN Glycine N-methyltransferase
	A0A3Q1LV18	CCT2	BOVIN CCT-beta
	A0A4W2G2E8	SEC61G	BOBOX Protein transport protein Sec61 subunit gamma
	G3MXH2	HRAS	BOVIN HRas proto-onco, GTPase
	A0A4W2CUI2	COPG2	BOBOX Coatomer subunit gamma
	A0A4W2FS86	PRDX5	BOBOX Peroxiredoxin-5
	P31404	ATP6V1A	BOVIN V-type proton ATPase catalytic subunit A
	A0A4W2D5W8	EEF2	BOBOX Death associated protein kinase 3
	A0A4W2EH29	YARS1	BOBOX Tyrine--tRNA ligase
	A0A4W2CEH4	NQO1	BOBOX NAD(P)H quinone dehydrogenase 1
	A0A4W2H2B3	VPS18	BOBOX Vacuolar protein sorting-associated protein 18 homolog
	A0A3Q1MPS4	ACTN1	BOVIN Alpha-actinin-1
	F1N319	ROCK2	BOVIN Rho-associated protein kinase
	Q56JX6	RPS28	BOVIN 40S ribomal protein S28
	A0A4W2EMD8	RPS6	BOBOX 40S ribomal protein S6
	A0A4W2IIZ4	CCDC91	BOBOX Coiled-coil domain containing 91
	F1MZ85	VCAN	BOVIN Versican core protein
	A6QP94	LAS1L	BOVIN LAS1 like ribome biis factor
	P68103	EEF1A1	BOVIN Elongation factor 1-alpha 1
	A0A4W2IQQ6	COG5	BOBOX Conserved oligomeric Golgi complex subunit 5
	A0A3Q1ND89	UBE2V2	BOVIN Ubiquitin-conjugating enzyme E2 variant 2
	A0A4W2C254	PACSIN2	BOBOX Protein kinase C and casein kinase substrate in neurons 2
	A0A3Q1LUJ8	ATP1A1	BOVIN Sodium/potassium-transporting ATPase subunit alpha
	A0A4W2DTK0	EXOC1	BOBOX Sec3-PIP2
	Q3T0U5	CHMP2A	BOVIN Charged multivesicular body protein 2A
	A0A4W2DVZ1	TUBB	BOBOX Tubulin beta chain
	A0A4W2E2H0	LRRC59	BOBOX Leucine rich repeat containing 59
	Q71SA2	─	BOVIN SMK-1 domain-containing protein (Fragment)
	Q17QI9	PIP4P1	BOVIN Phphatidylinitol-4,5-bisphphate 4-phphatase
	A6H797	MLEC	BOVIN MLEC protein
	A0A4W2DNY9	STIP1	BOBOX Hsc70/Hsp90-organizing protein
	Q148L0	CHMP6	BOVIN Charged multivesicular body protein 6
	A0A4W2HUV4	MYO6	BOBOX Unconventional myin-6
	A0A4W2H0X6	EIF2AK2	BOBOX Eukaryotic translation initiation factor 2 alpha kinase 2
	A0A4W2F6Z5	SMIM5	BOBOX Small integral membrane protein 5
	A0A4W2CU21	PSAT1	BOBOX Phpherine aminotransferase
	A0A4W2GM77	COG3	BOBOX Component of oligomeric Golgi complex 3
	G3X6L5	ARL8A	BOVIN ADP ribylation factor like GTPase 8A
	Q1RMU4	ERLIN2	BOVIN Erlin-2
	E1BP72	CDC42BPB	BOVIN Non-specific serine/threonine protein kinase
	A0A4W2C8I6	PEBP1	BOBOX Phphatidylethanolamine binding protein 1
	A0A3Q1LYI5	PSMB10	BOVIN Proteasome subunit beta
	A0A3Q1N3K4	TOM1	BOVIN Target of myb1 membrane trafficking protein
	A0A4W2HQR5	HUWE1	BOBOX HECT-type E3 ubiquitin transferase
	A5D973	PPP2R1A	BOVIN Alpha isoform of regulatory subunit A, protein phphatase 2
	Q3SYW1	AP1M2	BOVIN AP-1 complex subunit mu-2
	A7Z014	TKT	BOVIN TKT protein
	A0A4W2F9C0	YBX1	BOBOX Y-box binding protein 1
	A0A4W2EJI0	MAPRE1	BOBOX APC-binding protein EB1
	F1MXY9	SRSF6	BOVIN Serine/arginine-rich-splicing factor 6
	A0A4W2ERY7	PROM1	BOBOX Prominin 1
	A0A4W2D4Z5	─	BOBOX Uncharacterized protein
	A0A4W2G877	VARS1	BOBOX Valine--tRNA ligase
	A0A4W2DF51	ALPL	BOBOX Alkaline phphatase
	A0A4W2HN26	FLNA	BOBOX Filamin A
	A0A4W2HGT2	RPS27	BOBOX 40S ribomal protein S27
	B0JYN8	PSMB3	BOVIN Proteasome subunit beta
	Q3ZBE9	NSDHL	BOVIN Sterol-4-alpha-carboxylate 3-dehydrogenase, decarboxylating
	A0A3Q1M6N7	LTA4H	BOVIN Leukotriene A(4) hydrolase
	E1BK71	PACSIN3	BOVIN Protein kinase C and casein kinase substrate in neurons 3
	A0A4W2CKK1	PYCR3	BOBOX Pyrroline-5-carboxylate reductase
	F1N1G7	KIF5B	BOVIN Kinesin-like protein
	A0A3Q1MBD4	MYL3	BOVIN Myin light chain 3
	P53710	ITGA2	BOVIN Integrin alpha-2 (Fragment)
	P11456	M6PR	BOVIN Cation-dependent manne-6-phphate receptor
	A0A4W2DZV3	ATP2A3	BOBOX Calcium-transporting ATPase
	A7Z085	WDR82	BOVIN WD repeat domain 82
	A0A4W2GJQ9	BUB3	BOBOX BUB3 mitotic checkpoint protein
	A0A4W2HIZ5	FKBP9	BOBOX Peptidylprolyl isomerase
	A0A4W2D514	PTGFRN	BOBOX Uncharacterized protein
	F6QJE8	PAFAH1B1	BOVIN Platelet-activating factor acetylhydrolase IB subunit alpha
	A0A3Q1ML30	DSTN	BOVIN Actin-depolymerizing factor
	E1BKM4	PDCD6IP	BOVIN Programmed cell death 6 interacting protein
	Q29S21	KRT7	BOVIN Keratin, type II cytkeletal 7
	A0A4W2BSK1	OSBPL10	BOBOX Oxysterol-binding protein
	A0A4W2ILX7	AP1S2	BOBOX Adaptor related protein complex 1 subunit sigma 2
	F1MHR4	PIP4K2A	BOVIN Phphatidylinitol-5-phphate 4-kinase type 2 alpha
	A0A4W2HL62	RAB5A	BOBOX RAB5A, member RAS oncogene family
	E1BGX5	ZNF787	BOVIN Zinc finger protein 787
	A0A3Q1MNN2	AKR7A2	BOVIN Aldo-keto reductase family 7 member A2
	A1L5B1	PSMD7	BOVIN Proteasome 26S non-ATPase subunit 7 (Fragment)
	A0A4W2IE73	PGK1	BOBOX Phphoglycerate kinase
	Q3MHR3	DYNLL2	BOVIN Dynein light chain 2, cytoplasmic
	A4IFB8	IPO4	BOVIN IPO4 protein
	A0A4W2CTZ6	VPS16	BOBOX Vacuolar protein sorting-associated protein 16 homolog
	B0JYM5	YWHAQ	BOVIN 14-3-3 protein theta
	F1N2K1	PCYOX1	BOVIN Prenylcysteine oxidase 1
	Q3ZCD3	TAX1BP3	BOVIN Tax1-binding protein 3
	A5PK69	RAC3	BOVIN RAC3 protein
	A0A4W2FI16	PLCB4	BOBOX 1-phphatidylinitol 4,5-bisphphate phphodiesterase
	A0A4W2CPZ8	YWHAB	BOBOX Tyrine 3-monooxygenase/tryptophan 5-monooxygenase activation protein beta
	A0A3Q1M037	GCN1	BOVIN GCN1 activator of EIF2AK4
	A0A4W2BZQ6	XRCC6	BOBOX ATP-dependent DNA helicase 2 subunit 1
	A0A4W2FWL8	MYO6	BOBOX Unconventional myin-6
	A0A4W2C433	NF2	BOBOX Neurofibromin 2
	A0A4W2I669	TUBA1C	BOBOX Tubulin alpha chain
	A0A4W2CSP6	UBE3A	BOBOX Ubiquitin-protein ligase E3A
	A0A4W2E220	FARSA	BOBOX Peroxiredoxin 2
	A0A4W2FQI1	CYFIP1	BOBOX Cytoplasmic FMR1-interacting protein
	A0A4W2GMZ3	VAPB	BOBOX VAMP associated protein B and C
	A0A4W2DHL7	LOC113894092	BOBOX Phpholipid scramblase
	A0A4W2GKX1	RPP25L	BOBOX Ribonuclease P/MRP subunit p25 like
	A0A4W2DY67	PLXNB2	BOBOX Sema domain-containing protein
	P67827	CSNK1A1	BOVIN Casein kinase I isoform alpha
	F1N6D4	SLC34A2	BOVIN Na(+)-dependent phphate cotransporter 2B
	A0A4W2GUL6	PPP2R2A	BOBOX Serine/threonine-protein phphatase 2A 55 kDa regulatory subunit B
	O97680	TXN	BOVIN Thioredoxin
	A0A4W2ECJ6	SDCBP2	BOBOX Peptidylprolyl isomerase
	A0A4W2D0H6	HNRNPA1	BOBOX Helix-destabilizing protein
	Q76LV2	HSP90AA1	BOVIN Heat shock protein HSP 90-alpha
	Q05204	LAMP1	BOVIN Lysome-associated membrane glycoprotein 1
	A0A4W2F7U1	FAM83H	BOBOX Family with sequence similarity 83 member H
	A8E654	COL18A1	BOVIN COL18A1 protein
	A0A4W2H1I5	ERP29	BOBOX Endoplasmic reticulum resident protein 29
	Q0V8C2	EXOC3	BOVIN Exocyst complex component 3
	E1BAI0	RAB23	BOVIN RAB23, member RAS onco family
	F1MLV1	PSMC6	BOVIN 26S proteasome regulatory subunit 10B
	A0A3Q1MD79	SACM1L	BOVIN Phphatidylinitol-3-phphatase SAC1
	B0JYL8	CFL1	BOVIN Cofilin, non-muscle isoform
	A0A4W2GRC2	EIF2S3	BOBOX Protein-synthesizing GTPase
	A3KN51	TSG101	BOVIN TSG101 protein
	A0A4W2CJZ9	RAB7B	BOBOX RAB7B, member RAS oncogene family
	Q5E9D7	PSMC1	BOVIN Proteasome 26S ATPase subunit 1
	A6QLG6	FXR1	BOVIN FXR1 protein
	F1MLZ1	CYBRD1	BOVIN Cytochrome b reductase 1
	D2U6Q4	MUC16	BOVIN Mucin-16 (Fragment)
	A0A3Q1LVC8	XPNPEP1	BOVIN Xaa-Pro aminopeptidase 1
	P55859	PNP	BOVIN Purine nucleide phphorylase
	A0A3Q1LN79	ILVBL	BOVIN 2-hydroxyacyl-CoA lyase 2
	A0A4W2HRE0	ARL3	BOBOX ADP ribylation factor like GTPase 3
	A0A4W2CEG3	PSMC4	BOBOX 26S proteasome AAA-ATPase subunit RPT3
	A0A4W2C0I1	─	BOBOX Elongation factor 1-alpha
	A0A3Q1LHB1	DDX6	BOVIN RNA helicase
	P62261	YWHAE	BOVIN 14-3-3 protein epsilon
	A0A4W2D7N9	EIF4A2	BOBOX RNA helicase
	F1N1F9	SOX17	BOVIN SRY-box transcription factor 17
	F1MJI7	LMNB2	BOVIN Lamin B2
	A0A3Q1MFI2	FAM120A	BOVIN Constitutive coactivator of PPAR-gamma-like protein 1
	A0A4W2I728	NDRG2	BOBOX Protein NDRG2
	A0A4W2E7W5	DDX54	BOBOX ATP-dependent RNA helicase DDX54
	A0A3Q1MFR4	APOB	BOVIN Apolipoprotein B
	A0A4W2EX31	FAP	BOBOX Fibroblast activation protein alpha
	A0A3Q1M6M8	HTT	BOVIN Huntingtin
	A0A4W2HL08	CAPS	BOBOX Calcyphine
	Q3ZCD7	TECR	BOVIN Very-long-chain enoyl-CoA reductase
	F1MDS0	PRG4	BOVIN Proteoglycan 4
	E1BBY7	HSPA4	BOVIN Heat shock 70 kDa protein 4
	Q58D71	FLJ36812	BOVIN Uncharacterized protein FLJ36812
	A0A4W2C103	SLC44A4	BOBOX Choline transporter-like protein
	A0A4W2IKM0	THUMPD3	BOBOX THUMP domain containing 3
	A4IFJ3	STUM	BOVIN MGC151592 protein
	A6H7G2	DBNL	BOVIN Drebrin-like protein
	A0A3Q1M647	CAMK2D	BOVIN Calcium/calmodulin-dependent protein kinase
	A0A4W2I3E8	CUL4B	BOBOX Cullin 4B
	F1N3J3	AGR2	BOVIN Anterior gradient 2, protein disulphide isomerase family member
	A0A4W2ISJ4	PGAM1	BOBOX Phphoglycerate mutase
	A0A4W2I9D0	LOC113886404	BOBOX GST class-pi
	A0A3Q1LKX4	FAM234A	BOVIN Protein FAM234A
	A0A3Q1MHV0	DAD1	BOVIN Dolichyl-diphphooligaccharide--protein glycyltransferase subunit DAD1
	A0A3Q1LQA7	TRIM5	BOVIN Tripartite motif containing 5
	A0A4W2I9T2	CLTB	BOBOX Clathrin light chain
	P62871	GNB1	BOVIN Guanine nucleotide-binding protein G(I)/G(S)/G(T) subunit beta-1
	A0A4W2GNC3	ASPH	BOBOX Aspartate beta-hydroxylase
	A0A4W2G0F1	GOLGA3	BOBOX Golgin A3
	A0A4W2HTZ2	RAD50	BOBOX RAD50 double strand break repair protein
	A0A4W2EAN6	CAB39	BOBOX Uncharacterized protein
	F1MMS4	TERF2	BOVIN Telomeric repeat binding factor 2
	A0A4W2D129	METAP2	BOBOX Methionine aminopeptidase 2
	E1BB91	COL6A3	BOVIN Collagen type VI alpha 3 chain
	Q2HJI9	RBX1	BOVIN Ring-box 1
	A0A4W2FNK6	EFHD2	BOBOX EF-hand domain family member D2
	G5E630	USP9X	BOVIN Ubiquitinyl hydrolase 1
	A5D7K0	BLVRA	BOVIN Biliverdin reductase A
	G3MYE7	MECP2	BOVIN Methyl-CpG-binding protein 2
	A0A4W2DH74	COL6A1	BOBOX Collagen type VI alpha 1 chain
	A0A4W2CIM8	RPS19	BOBOX 40S ribomal protein S19
	Q28908	─	BOVIN Mucin (Fragment)
	A0A4W2HA65	IDH1	BOBOX Isocitrate dehydrogenase [NADP]
	A0A4W2DDK7	CCT3	BOBOX T-complex protein 1 subunit gamma
	Q58DW3	RPL29	BOVIN 60S ribomal protein L29
	A0A4W2H231	DSP	BOBOX Desmoplakin
	E1BJQ7	GIPC1	BOVIN GIPC PDZ domain containing family member 1
	A7Z069	KRIT1	BOVIN KRIT1 protein
	A0A4W2FVF8	USP14	BOBOX Ubiquitin carboxyl-terminal hydrolase
	A0A3Q1N9C3	─	BOVIN Guanine nucleotide-binding protein subunit gamma
	A0A4W2FX89	IGF2R	BOBOX Insulin like growth factor 2 receptor
	A0A4W2HF16	EFNA1	BOBOX Ephrin A1
	Q32KY0	APOD	BOVIN Apolipoprotein D
	Q861S4	RPL21	BOVIN 60S ribomal protein L21 (Fragment)
	A0A4W2GYF0	UBTF	BOBOX Upstream binding transcription factor
	A0A4W2IJI4	TGM1	BOBOX Transglutaminase 1
	P04896	GNAS	BOVIN Guanine nucleotide-binding protein G(s) subunit alpha isoforms short
	A0A4W2ERZ0	GNAI3	BOBOX G protein subunit alpha i3
	A0A4W2C416	TJP1	BOBOX Uncharacterized protein
	A0A4W2D212	TLE2	BOBOX TLE
	P23805	CGN1	BOVIN Conglutinin
	Q17QE5	CIB1	BOVIN Calcium and integrin-binding protein 1
	A7E3D9	ACSL4	BOVIN ACSL4 protein (Fragment)
	E1BMW9	PURA	BOVIN Purine rich element binding protein A
	A0A4W2FJT1	HSPA8	BOBOX Heat shock protein family A (Hsp70) member 8
	A0A4W2HAU5	PRXL2A	BOBOX Peroxiredoxin-like 2 activated in M-CSF stimulated monocytes
	Q3SZI8	IVD	BOVIN Isovaleryl-CoA dehydrogenase, mitochondrial
	Q28824	MYLK	BOVIN Myin light chain kinase, smooth muscle
	A0A4W2EC36	UBA2	BOBOX SUMO-activating enzyme subunit 2
	A0A4W2BWZ8	IKBKB	BOBOX I-kappa-B kinase
	A0A4W2DI44	LOC113895271	BOBOX Ankyrin repeat and KH domain-containing protein 1
	A0A3Q1LXX9	COPE	BOVIN Coatomer subunit epsilon
	A0A3Q1MCC2	AP3D1	BOVIN AP-3 complex subunit delta
	A7MBG8	RUVBL1	BOVIN RuvB-like helicase
	A0A4W2E9N0	AOC3	BOBOX Amine oxidase
	A0A4W2EGD8	YKT6	BOBOX YKT6 v-SNARE homolog
	A0A4W2I6Q0	CYB5A	BOBOX Cytochrome b5
	A0A4W2FQ43	DBI	BOBOX Diazepam binding inhibitor, acyl-CoA binding protein
	F1MC13	LAMA5	BOVIN Laminin subunit alpha 5
	G8JL05	LPCAT3	BOVIN Lysophpholipid acyltransferase 5
	A1L575	DNASE1L1	BOVIN Deoxyribonuclease I-like 1 (Fragment)
	A0A3Q1LMI9	AFDN	BOVIN Afadin, adherens junction formation factor
	A0A4W2EXU7	MVB12A	BOBOX ESCRT-I complex subunit MVB12A
	F1MZY2	GFPT1	BOVIN Glutamine--fructe-6-phphate transaminase (isomerizing)
	Q6RWT3	CEACAM1	BOVIN Carcinoembryonic antigen-related cell adhesion molecule 1 isoform 3Ss
	A0A4W2DZ19	DNAJA2	BOBOX DnaJ heat shock protein family (Hsp40) member A2
	A0A4W2BWE2	YIF1A	BOBOX Protein YIF1
	F1MQ65	MYO1E	BOVIN Myin IE
	Q0VCK1	MYADM	BOVIN Myeloid-associated differentiation marker
	A0A4W2D3R3	RHOC	BOBOX Ras homolog family member C
	A0A4W2G0M5	GNA11	BOBOX G protein subunit alpha 11
	A0A3Q1LMV9	EPPK1	BOVIN Epiplakin 1
	A0A4W2C3S4	RPL3	BOBOX Uncharacterized protein
	A0A4W2GG62	VPS29	BOBOX Vacuolar protein sorting-associated protein 29
	A0A3Q1MB48	DHRS7B	BOVIN Dehydrogenase/reductase SDR family member 7B
	F6RAG5	KIF5C	BOVIN Kinesin-like protein
	F1N365	FLII	BOVIN FLII actin remodeling protein
	A0A4W2D9L4	CDK5	BOBOX Cyclin dependent kinase 5
	A1A4L8	MOCS3	BOVIN Adenylyltransferase and sulfurtransferase MOCS3
	A0A4W2FYT7	C18H19orf48	BOBOX Chromome 18 C19orf48 homolog
	A0A4W2EJ90	ARF6	BOBOX ADP ribylation factor 6
	A0A4W2EA58	ABI1	BOBOX Abl interactor 1
	P20072	ANXA7	BOVIN Annexin A7
	A0A4W2CDR8	PSMA6	BOBOX Proteasome subunit alpha type
	A0A4W2BY01	VCL	BOBOX Metavinculin
	A0A4W2IRI4	ANXA5	BOBOX Annexin
	F1MY14	KIAA1549	BOVIN KIAA1549
	F1MQ37	MYH9	BOVIN Myin heavy chain 9
	A0A4W2D2G4	EML4	BOBOX HELP domain-containing protein
	A0A4W2G9P6	PC	BOBOX Pyruvate carboxylase
	A0A4W2FN01	DCTN2	BOBOX Dynactin subunit 2
	A0A4W2FZS3	PSMB9	BOBOX Proteasome subunit beta
	F1MGR1	SLC28A3	BOVIN Sodium/nucleide cotransporter
	A0A3Q1MFA9	DOCK5	BOVIN Dedicator of cytokinesis 5
	A0A4W2GXC1	FHL1	BOBOX Four and a half LIM domains 1
	F1N6C2	TMED4	BOVIN Transmembrane p24 trafficking protein 4
	A0A4W2EKT8	PI4KA	BOBOX 1-phphatidylinitol 4-kinase
	Q17QD7	LUC7L	BOVIN LUC7-like (S. cerevisiae)
	A0A4W2HCX4	ESRP1	BOBOX Epithelial splicing regulatory protein 1
	A0A4W2GDJ9	PRKACA	BOBOX cAMP-dependent protein kinase
	F1MJH8	ARHGAP18	BOVIN Rho GTPase activating protein 18
	A0A3Q1N8S4	ATP2A2	BOVIN Calcium-transporting ATPase
	A0A4W2HVD6	SULT1C4	BOBOX Sulfotransferase
	Q2KII9	DYNC1LI1	BOVIN Dynein light intermediate chain
	A0A4W2E7H4	RPL6	BOBOX 60S ribomal protein L6
	A0A4W2EB14	VDAC2	BOBOX Voltage-dependent anion-selective channel protein 2
	A0A3Q1MDN3	VAMP7	BOVIN Vesicle-associated membrane protein 7
	G3N314	DNAAF5	BOVIN Dynein axonemal assembly factor 5
	A0A4W2HLS1	STAT1	BOBOX Signal transducer and activator of transcription
	Q5E993	EMC2	BOVIN ER membrane protein complex subunit 2
	A0A4W2DWY8	MSI2	BOBOX Musashi RNA binding protein 2
	F1MYN2	CGN	BOVIN Cingulin
	A0A4W2HF29	RPL30	BOBOX 60S ribomal protein L30
	A0A4W2HQ30	FLOT2	BOBOX Flotillin
	Q17QL1	GNPDA2	BOVIN Glucamine-6-phphate isomerase 2
	A0A4W2HQ09	SMC1A	BOBOX Structural maintenance of chromomes protein
	A0A4W2ET72	NCKAP1	BOBOX Uncharacterized protein
	A0A3Q1LU97	PTPN6	BOVIN Protein-tyrine-phphatase
	Q148J6	ARPC4	BOVIN Actin-related protein 2/3 complex subunit 4
	F1MGQ5	ITCH	BOVIN E3 ubiquitin-protein ligase
	A0A4W2I6M1	PPP6R3	BOBOX Protein phphatase 6 regulatory subunit 3
	A0A4W2HFC6	ELOB	BOBOX Elongin B
	A0A4W2ECC5	ALDH1A1	BOBOX Aldehyde dehydrogenase 1 family member A1
	A0A4W2CYR2	PDIA6	BOBOX Protein disulfide-isomerase A6
	A0A4W2E3F4	PTK7	BOBOX Uncharacterized protein
	L7R5X3	eef1d	BOVIN Eukaryotic translation elongation factor 1 delta transcript variant 1
	A0A4W2ID94	TXNDC5	BOBOX Eukaryotic translation elongation factor 1 epsilon 1
	Q5E9A3	PCBP1	BOVIN Poly(rC)-binding protein 1
	A0A4W2CM22	SPON1	BOBOX F-spondin
	F1N034	KIF2A	BOVIN Kinesin-like protein
	A0A4W2G819	DGKB	BOBOX Diacylglycerol kinase
	A0JBZ9	p97bcnt2	BOVIN Bucentaur-2
	A0A4W2DN05	CTNNB1	BOBOX Catenin beta 1
	A7YY28	ABHD14B	BOVIN Protein ABHD14B
	A0A3Q1LUC0	EPB41L5	BOVIN Band 4.1-like protein 5
	A0A4W2GMJ8	ATP8B1	BOBOX Phpholipid-transporting ATPase
	A0A3Q1NIK5	PGRMC1	BOVIN Membrane-associated progesterone receptor component 1
	A0A4W2DUT3	RPL32	BOBOX 60S ribomal protein L32
	A0A4W2E1E2	CLIP1	BOBOX Uncharacterized protein
	A5D7N2	HIST2H2BE	BOVIN Histone H2B
	A0A3Q1MCG3	NT5E	BOVIN Ecto-5-nucleotidase
	A0A4W2G0F8	DGKA	BOBOX Diacylglycerol kinase
	A0A4W2FA65	CUL9	BOBOX Cullin 9
	A0A4W2HFV6	LIMK2	BOBOX LIM domain kinase 2
	G5E531	TCP1	BOVIN CCT-alpha
	A7MBA7	XRCC5	BOVIN X-ray repair crs complementing 5
	A0A4W2IDJ3	ATP13A3	BOBOX ATPase 13A3
	A0A4W2C6E5	SSR1	BOBOX Translocon-associated protein subunit alpha
	A0A4W2D8A9	MOV10	BOBOX RNA helicase
	Q861V5	─	BOVIN Peptidyl-prolyl cis-trans isomerase (Fragment)
	F1MX93	MYO5C	BOVIN Myin VC
	F1N601	DYNC2I1	BOVIN Dynein 2 intermediate chain 1
	A0A4W2GAK0	SYNE1	BOBOX Spectrin repeat containing nuclear envelope protein 1
	A0A4W2I9W7	RAB2A	BOBOX RAB2A, member RAS oncogene family
	A0A4W2FGS1	CETN2	BOBOX Centrin 2
	G3MYK8	ASCC3	BOVIN Activating signal cointegrator 1 complex subunit 3
	A0A4W2EHS7	ARHGDIA	BOBOX Rho GDP dissociation inhibitor alpha
	K7QE84	BoLA	BOVIN MHC class I antigen
	A0A4W2IBK1	CTSD	BOBOX Cathepsin D
	Q3SZ98	GNG10	BOVIN Guanine nucleotide-binding protein subunit gamma
	A0A4W2GZP1	FAM177A1	BOBOX Family with sequence similarity 177 member A1
	Q08DU9	HP1BP3	BOVIN Heterochromatin protein 1-binding protein 3
	A0A4W2E3Z5	GCC2	BOBOX GRIP domain-containing protein
	Q9XSJ4	ENO1	BOVIN Alpha-enolase
	A0A4W2GGE1	PSMA2	BOBOX Proteasome subunit alpha type
	A0A4W2E391	LIN7C	BOBOX Protein lin-7 homolog
	A0A4W2CGL9	SMC3	BOBOX Chondroitin sulfate proteoglycan 6
	A0A3Q1LRP1	PLA2G4A	BOVIN Phpholipase A2
	A0A4W2HDP9	RPL8	BOBOX 60S ribomal protein L8
	A0A4W2CAD9	MYL12B	BOBOX Myin regulatory light chain 12B
	A4IFK5	B3GNT3	BOVIN Hexyltransferase
	A0A4W2GCG8	HSPA6	BOBOX Heat shock protein family A (Hsp70) member 6
	A0A4W2DFR9	─	BOBOX Ferritin
	A0A4W2CDD8	RPL27	BOBOX 60S ribomal protein L27
	P10096	GAPDH	BOVIN Glyceraldehyde-3-phphate dehydrogenase
	G3N1Q0	MCCC2	BOVIN 3-methylcrotonyl-CoA carboxylase 2
	Q3SZN8	RNH1	BOVIN Ribonuclease inhibitor
	G3N3Y1	NBEAL1	BOVIN Neurobeachin like 1
	A0A4W2IP41	SORL1	BOBOX Low-density lipoprotein receptor relative with 11 ligand-binding repeats
	A0A4W2EW39	ERP44	BOBOX Endoplasmic reticulum protein 44
	Q2KJE7	PSME1	BOVIN Proteasome (Prome, macropain) activator subunit 1 (PA28 alpha)
	A0A4W2FXR4	GLOD4	BOBOX Nucleoredoxin
	E1BMS0	SKIV2L	BOVIN Ski2 like RNA helicase
	A7MBD4	FARSA	BOVIN Phenylalanine--tRNA ligase alpha subunit
	E1BIX3	CAPN7	BOVIN Calpain 7
	A0A3Q1LH98	TUBGCP3	BOVIN Gamma-tubulin complex component
	A0A4W2FWX3	PAK4	BOBOX Non-specific serine/threonine protein kinase
	A0A4W2DST4	AKAP9	BOBOX Uncharacterized protein
	A0A3Q1LQB1	DNAH11	BOVIN Dynein axonemal heavy chain 11
	A6H768	GALK1	BOVIN Galactokinase
	A0A4W2H4J1	DDX17	BOBOX RNA helicase
	F1MI60	MAP4K4	BOVIN Mitogen-activated protein kinase kinase kinase kinase 4
	A0A4W2GEW7	GID8	BOBOX GID complex subunit 8 homolog
	Q5E959	STRAP	BOVIN Serine-threonine kinase receptor-associated protein
	F1MTY9	HMOX2	BOVIN Heme oxygenase (biliverdin-producing)
	F1N0T1	LAMC3	BOVIN Laminin subunit gamma 3
	A0A4W2BQX9	DEK	BOBOX DEK proto-oncogene
	A0A4W2EJ41	VTA1	BOBOX Vesicle trafficking 1
	A0A3Q1MJQ7	VDAC1	BOVIN Voltage-dependent anion-selective channel protein 1
	A0A4W2EFE8	RPL18	BOBOX Ribomal protein L18
	A0A4W2H3F4	TOP2B	BOBOX DNA topoisomerase 2
	E1BM93	RDH11	BOVIN Retinol dehydrogenase 11
	Q3MHG3	MPST	BOVIN Sulfurtransferase
	Q1JPB6	ACAT2	BOVIN Acetyl-Coenzyme A acetyltransferase 2
	A0A3Q1MPD9	STX2	BOVIN Syntaxin 2
	A0A4W2FHW1	TOE1	BOBOX Target of EGR1, exonuclease
	E1BN24	ZNFX1	BOVIN Zinc finger NFX1-type containing 1
	G3N3Y2	PRODH	BOVIN Proline dehydrogenase
	G3MZH4	AP1G1	BOVIN AP-1 complex subunit gamma
	A0A4W2EA26	ATP6V0D1	BOBOX ATPase H+ transporting V0 subunit d1
	F1N6D5	EFTUD2	BOVIN 116 kDa U5 small nuclear ribonucleoprotein component
	A0A4W2IET3	PYGL	BOBOX Alpha-1,4 glucan phphorylase
	A0A4W2C141	PLRG1	BOBOX Pleiotropic regulator 1
	A0A4W2GCQ6	VPS26A	BOBOX VPS26, retromer complex component A
	A7MBI5	DPYSL3	BOVIN DPYSL3 protein
	E1BFV0	KPNB1	BOVIN Karyopherin subunit beta 1
	Q76I82	RPS15A	BOVIN 40S ribomal protein S15a
	A0A4W2CSK0	STK24	BOBOX Serine/threonine kinase 24
	F1N301	RPL22	BOVIN Ribomal protein L22
	A0A4W2DRM6	RAB27B	BOBOX Small monomeric GTPase
	A0A4W2DWC5	CHTOP	BOBOX Chromatin target of PRMT1
	A0A4W2C4J5	EWSR1	BOBOX Uncharacterized protein
	F1MNT4	LAMB1	BOVIN Laminin subunit beta 1
	A0A4W2F9N8	ITGA3	BOBOX Integrin subunit alpha 3
	Q4ZJS0	BoLA-N	BOVIN MHC class I antigen (Fragment)
	A0A4W2DX34	SEC23IP	BOBOX SEC23 interacting protein
	A0A4W2FQT7	PSMA4	BOBOX Proteasome subunit alpha type
	E1BIQ8	PALS1	BOVIN MAGUK p55 subfamily member 5
	Q6IE76	FDFT1	BOVIN Squalene synthase
	A0A3Q1M5Y3	RBM39	BOVIN RNA binding motif protein 39
	A0A4W2F700	BASP1	BOBOX Brain abundant membrane attached signal protein 1
	F1MYH8	PSMD8	BOVIN 26S proteasome non-ATPase regulatory subunit 8
	A0A4W2FQ19	UPK1B	BOBOX Tetraspanin
	A0A4W2FMJ9	RCN2	BOBOX Reticulocalbin 2
	E1B8N6	LMNB1	BOVIN Lamin B1
	A0A4W2CZ38	EHD4	BOBOX EH domain containing 4
	Q3MHI4	PHAX	BOVIN Phphorylated adapter RNA export protein
	F1MYC9	SPTBN1	BOVIN Spectrin beta chain
	A0A452DJ66	TUBA1D	BOVIN Tubulin alpha chain
	A0A4W2CRS0	FASN	BOBOX Fatty acid synthase
	F1N4X7	ST14	BOVIN Suppressor of tumorigenicity 14 protein homolog
	A0A4W2I9Z8	APPL2	BOBOX Adaptor protein, phphotyrine interacting with PH domain and leucine zipper 2
	Q3MHQ6	GPRC5A	BOVIN G protein-coupled receptor, family C, group 5, member A
	A0A4W2F5Z1	RPS24	BOBOX 40S ribomal protein S24
	A0A4W2HAB6	KRAS	BOBOX KRAS proto-oncogene, GTPase
	A0A4W2G9D5	ACTL6A	BOBOX Actin like 6A
	Q2HJ49	MSN	BOVIN Moesin
	A0A4W2DXX1	SEPTIN9	BOBOX Septin 9
	Q862M6	─	BOVIN Similar to prefoldin subunit 2 (Fragment)
	E1BHE1	TAOK3	BOVIN TAO kinase 3
	A0A4W2E9V9	DCTN1	BOBOX Dynactin subunit 1
	A0A4W2GJQ2	RPS14	BOBOX Ribomal protein S14
	G5E5T1	EPS8L2	BOVIN EPS8 like 2
	F1MT12	NCSTN	BOVIN Nicastrin
	A0A4W2GW62	RPL14	BOBOX 60S ribomal protein L14
	A0A4W2E2K9	VPS28	BOBOX Vacuolar protein sorting-associated protein 28 homolog
	A0A452DI79	TSN	BOVIN Component 3 of promoter of RISC
	A0A4W2E085	SRSF3	BOBOX Serine and arginine rich splicing factor 3
	A0A4W2BP07	TOLLIP	BOBOX Toll interacting protein
	A0A4W2IAD3	SEC23A	BOBOX Protein transport protein SEC23
	A0A4W2DN09	SERPINB1	BOBOX Serpin family B member 1
	A0A4W2DH38	NASP	BOBOX Alcohol dehydrogenase [NADP(+)]
	F1N7H5	GMPPB	BOVIN Manne-1-phphate guanylyltransferase
	A0A4W2ECL9	RAB5C	BOBOX RAB5C, member RAS oncogene family
	A0A4W2CKJ4	GRB2	BOBOX Growth factor receptor bound protein 2
	F1MUP9	VAT1	BOVIN Vesicle amine transport 1
	A0A4W2CZC4	DDX1	BOBOX ATP-dependent RNA helicase DDX1
	A0A4W2GDR3	ARF3	BOBOX Peptidylprolyl isomerase
	F1MLG3	TRAPPC8	BOVIN Trafficking protein particle complex 8
	A0A4W2ES13	CLDN1	BOBOX Claudin
	A0A452DIA7	RPS2	BOVIN 40S ribomal protein S2
	A0A4W2HBA5	PSMD13	BOBOX 26S proteasome non-ATPase regulatory subunit 13
	A0A4W2FTJ4	DIMT1	BOBOX rRNA adenine N(6)-methyltransferase
	A0A3Q1MG37	RASSF4	BOVIN Ras association domain family member 4
	A0A4W2GTV7	LOC113888739	BOBOX Heterogeneous nuclear ribonucleoprotein F-like
	G3N156	PKP1	BOVIN Plakophilin-1
	A0A4W2CTP6	RAB1A	BOBOX RAB1A, member RAS oncogene family
	A0A4W2GXB1	LOC113891189	BOBOX Alde reductase
	Q1RMI2	RHOG	BOVIN Ras homolog family member G
	A0A3Q1LWU2	SPTBN2	BOVIN Spectrin beta chain
	A0A4W2CJ22	GYS1	BOBOX Glycogen [starch] synthase
	A0A4W2CWP3	RAB10	BOBOX RAB10, member RAS oncogene family
	A0A4W2CZB0	RTN4	BOBOX Reticulon
	A0A4W2D6G7	ESYT2	BOBOX Uncharacterized protein
	A6QNY4	STAU1	BOVIN STAU1 protein (Fragment)
	A0A4W2EEP1	LYN	BOBOX Tyrine-protein kinase
	A0A4W2DW55	NME2	BOBOX Nucleide diphphate kinase
	A0A3Q1LPC1	EGFLAM	BOVIN Pikachurin
	A0A4W2HQV9	CAPRIN1	BOBOX Cell cycle associated protein 1
	A0A4W2F798	DNAH12	BOBOX Dynein axonemal heavy chain 12
	A0A4W2G2P4	─	BOBOX S-phase kinase-associated protein 1
	A0A4W2IPF2	SYNGR1	BOBOX Synaptogyrin 1
	A0A4W2GNJ6	SND1	BOBOX Staphylococcal nuclease domain-containing protein
	A0A4W2FDF5	SF3B1	BOBOX Splicing factor 3b subunit 1
	A0A4W2HEC9	RASA4B	BOBOX RAS p21 protein activator 4B
	A0A4W2D816	SELENBP1	BOBOX Uncharacterized protein
	Q3ZBN0	ABRACL	BOVIN Ctars family protein ABRACL
	A4FV84	MRTO4	BOVIN mRNA turnover protein 4 homolog
	A0A4W2HYA4	EZR	BOBOX Ezrin
	A0A4W2GP88	ANO6	BOBOX Anoctamin
	A0A4W2EAK8	CLTA	BOBOX Clathrin light chain
	A0A3Q1MGD3	LRBA	BOVIN LPS responsive beige-like anchor protein
	A0A4W2C3R2	H1-5	BOBOX H15 domain-containing protein
	Q08E32	CHMP4B	BOVIN CHMP4B protein
	A0A4W2G3I3	SWAP70	BOBOX Switching B cell complex subunit SWAP70
	Q0VCH9	GLIPR2	BOVIN GLI pathogenesis-related 2
	F1MDM4	REEP5	BOVIN Receptor expression-enhancing protein
	Q2KHX3	PRAF2	BOVIN PRA1 family protein 2
	F6RF21	SMCHD1	BOVIN Structural maintenance of chromomes flexible hinge domain containing 1
	A0A4W2E1M9	PICK1	BOBOX PRKCA-binding protein
	A0A4W2EUX1	PIP5K1A	BOBOX Phphatidylinitol-4-phphate 5-kinase type 1 alpha
	A0A3Q1M1M7	JUP	BOVIN Junction plakoglobin
	A0A4W2F4D5	DNAH7	BOBOX EF-hand domain-containing protein
	A0A4W2IKA3	ASL	BOBOX Argininuccinate lyase
	A2VDX0	TWF2	BOVIN TWF2 protein
	A0A140T832	RPS17	BOVIN 40S ribomal protein S17
	A0A4W2FQ95	GPT2	BOBOX Alanine transaminase
	A0A4W2DRA8	GPX1	BOBOX Glutathione peroxidase
	A0A4W2CW03	FAM98B	BOBOX Family with sequence similarity 98 member B
	F1MHC2	STXBP2	BOVIN Syntaxin binding protein 2
	A0A4W2H3X3	LDLR	BOBOX Low density lipoprotein receptor
	A0A4W2F6D6	PPP1CB	BOBOX Serine/threonine-protein phphatase
	A0A4W2HBJ9	USP10	BOBOX Deubiquitinating enzyme 10
	A0A4W2GS05	SDCBP2	BOBOX Syndecan binding protein 2
	Q0VC27	HMGA1	BOVIN High mobility group AT-hook 1
	A0A4W2I4L1	DNPEP	BOBOX Aspartyl aminopeptidase
	A0A4W2D6V2	PTGR2	BOBOX 15-oxoprtaglandin 13-reductase
	Q3MHM5	TUBB4B	BOVIN Tubulin beta-4B chain
	F1MI92	SSH3	BOVIN Slingshot protein phphatase 3
	A0A4W2HR21	SPTAN1	BOBOX Spectrin alpha, non-erythrocytic 1
	A0A4W2ECT1	ARPC5L	BOBOX Actin-related protein 2/3 complex subunit 5
	A0A4W2BPA7	IFT140	BOBOX ANAPC4
	A0A4W2DD21	CMAS	BOBOX CMP-N-acetylneuraminic acid synthase
	A8YXX8	BRK1	BOVIN BRICK1 subunit of SCAR/WAVE actin nucleating complex
	A0A3Q1MA07	SERPINB5	BOVIN Serpin B5
	A0A3Q1MZY2	ERLIN1	BOVIN ER lipid raft associated 1
	A0A4W2FDX9	CCT7	BOBOX T-complex protein 1 subunit eta
	A0A4W2DL40	TAOK1	BOBOX TAO kinase 1
	A0A4W2D7L8	PKM	BOBOX Pyruvate kinase
	Q29460	PAFAH1B3	BOVIN Platelet-activating factor acetylhydrolase IB subunit alpha1
	A0A4W2D7F7	DPYSL2	BOBOX Dihydropyrimidinase-related protein 2
	A0A4W2HBQ0	YWHAH	BOBOX Tyrine 3-monooxygenase/tryptophan 5-monooxygenase activation protein eta
	A0A4W2IJ03	RUVBL2	BOBOX RuvB-like helicase
	F1MB60	RPS26	BOVIN 40S ribomal protein S26
	A0A4W2EZ83	LDHB	BOBOX L-lactate dehydrogenase
	F1MNI4	RAB5B	BOVIN RAB5B, member RAS onco family
	A0A4W2G421	MAL2	BOBOX Mal, T cell differentiation protein 2
	A5D7S2	NRF1	BOVIN NRF1 protein
	Q2TBR9	─	BOVIN Uncharacterized protein C12orf31 homolog
	A0A4W2GEW6	PTPRJ	BOBOX Protein-tyrine-phphatase
	A0A4W2H365	TRIM28	BOBOX Tripartite motif containing 28
	A0A4W2C091	HERC4	BOBOX HECT and RLD domain containing E3 ubiquitin protein ligase 4
	Q1JQ98	AP1S1	BOVIN AP-1 complex subunit sigma-1A
	A0A3Q1LFD0	ARFGEF1	BOVIN Brefeldin A-inhibited guanine nucleotide-exchange protein 1
	A0A4W2FHJ6	MTA2	BOBOX Metastasis associated 1 family member 2
	A0A3S5ZPI7	CYB5B	BOVIN Cytochrome b5 type B
	E1BKZ9	SORT1	BOVIN Sortilin 1
	A0A4W2GKH0	POLR2H	BOBOX DNA-directed RNA polymerases I, II, and III subunit RPABC3
	A7YW43	TP53RK	BOVIN Non-specific serine/threonine protein kinase
	A0A4W2GTZ3	DCAKD	BOBOX Dephpho-CoA kinase domain containing
	Q56JW4	APRT	BOVIN Adenine phphoribyltransferase
	A0A4W2E0U9	RPL19	BOBOX Ribomal protein L19
	A0A4W2HL61	EPB41L3	BOBOX Erythrocyte membrane protein band 4.1 like 3
	A0A4W2D275	DDX58	BOBOX RNA helicase
	A6H7D7	BZW2	BOVIN BZW2 protein
	A0A452DIE7	MUC1	BOVIN Mucin-1
	A0A4W2FZ41	AK1	BOBOX Adenylate kinase isoenzyme 1
	F1MVC0	CAD	BOVIN CAD protein
	A0A4W2EH88	CAMTA1	BOBOX Vesicle associated membrane protein 3
	A0A4W2FQP8	RPL31	BOBOX 60S ribomal protein L31
	A0A3Q1MH41	SRPK2	BOVIN SRSF protein kinase 2
	A0A4W2HSI3	CAPZA1	BOBOX F-actin-capping protein subunit alpha
	A5D7D1	ACTN4	BOVIN Alpha-actinin-4
	A0A4W2H406	TIAM1	BOBOX TIAM Rac1 associated GEF 1
	A0A4W2I486	RANBP10	BOBOX RAN binding protein 10
	A0A4W2HZX1	AGTPBP1	BOBOX Tubulin-glutamate carboxypeptidase
	Q3MHN0	PSMB6	BOVIN Proteasome subunit beta type-6
	A0A4W2BYA1	TXNL1	BOBOX Thioredoxin like 1
	A0A452DIH7	TUBA4A	BOVIN Tubulin alpha chain
	A7YY77	ENDOD1	BOVIN ENDOD1 protein
	A0A4W2C0H3	PSMB8	BOBOX Proteasome subunit beta
	A0A4W2ILU7	ATP13A4	BOBOX Cation-transporting ATPase
	Q3ZC44	HNRNPAB	BOVIN Heterogeneous nuclear ribonucleoprotein A/B
	A0A3Q1MDA1	37469	BOVIN Protein argonaute-2
	A0A4W2CBE0	TMC5	BOBOX Transmembrane channel-like protein
	A0A4W2BQZ6	TPMT	BOBOX Thiopurine S-methyltransferase
	A0A4W2GLD1	PSMA7	BOBOX Proteasome subunit alpha type
	A5D9F1	CTBP1	BOVIN C-terminal binding protein 1 (Fragment)
	A0A4W2GUC6	FLVCR2	BOBOX Feline leukemia virus subgroup C receptor-related protein 2
	E1BF14	POP1	BOVIN POP1 homolog, ribonuclease P/MRP subunit
	A0A4W2GN98	NID1	BOBOX Nidogen 1
	A0A4W2CTJ0	SDCBP2	BOBOX Peptidylprolyl isomerase
	A0A4W2D8Y0	CANX	BOBOX Calnexin
	B0JYK4	PRKAR2B	BOVIN Protein kinase, cAMP-dependent, regulatory, type II, beta
	F1MXE4	PSMD6	BOVIN 26S proteasome non-ATPase regulatory subunit 6
	Q3T018	ERG28	BOVIN Chromome 14 open reading frame 1 ortholog
	A0A3Q1LMX0	CYB5R3	BOVIN NADH-cytochrome b5 reductase
	A0A4W2H8V7	LNPEP	BOBOX Aminopeptidase
	Q2NKT5	SEC61B	BOVIN Protein transport protein Sec61 subunit beta
	E1BEG2	HNRNPA3	BOVIN Heteroous nuclear ribonucleoprotein A3
	E1BD73	PARP4	BOVIN Poly [ADP-ribe] polymerase
	A6H7C4	CBX3	BOVIN CBX3 protein
	A0A4W2BWI2	SEC16A	BOBOX Protein transport protein sec16
	A0A3Q1LJ73	EMC1	BOVIN ER membrane protein complex subunit 1
	A0A4W2HE40	MMS19	BOBOX MMS19 nucleotide excision repair protein
	A7E3T7	MAT2A	BOVIN S-adenylmethionine synthase
	Q32S33	TAP2	BOVIN Transporter 2 ATP-binding cassette sub-family B
	P21856	GDI1	BOVIN Rab GDP dissociation inhibitor alpha
	A0A4W2H7C1	CLIC4	BOBOX Chloride intracellular channel protein
	Q2TBH2	RRAS	BOVIN RAS related
	A0A4W2E7R0	RPS11	BOBOX 40S ribomal protein S11
	A0A4W2FD79	ZNF638	BOBOX Zinc finger protein 638
	A0A4W2DWJ8	SFRP1	BOBOX Secreted frizzled-related protein 1
	A0A4W2IFL0	RPS5	BOBOX Ribomal protein S5
	E1BC70	VPS37C	BOVIN VPS37C subunit of ESCRT-I
	Q861U5	─	BOVIN 40S ribomal protein S18 (Fragment)
	P00515	PRKAR2A	BOVIN cAMP-dependent protein kinase type II-alpha regulatory subunit
	A5PKJ5	UNC45A	BOVIN UNC45A protein
	A0A4W2C499	SLC9A3R1	BOBOX Na(+)/H(+) exchange regulatory cofactor NHE-RF
	B0JYM7	SMS	BOVIN Spermine synthase
	A0A4W2G1A4	KRT76	BOBOX Keratin, type II cytkeletal 2 oral-like
	A0A4W2HE22	DERA	BOBOX 2-deoxy-D-ribe 5-phphate aldolase
	A0A4W2ER77	ALDH6A1	BOBOX Aldehyde dehydrogenase 6 family member A1
	A0A4W2EG96	VCP	BOBOX 15S Mg(2+)-ATPase p97 subunit
	E9RHW1	HSPB1	BOVIN Heat shock 27 kDa protein
	A0A4W2DW35	CLIC1	BOBOX Chloride intracellular channel protein
	A0A4W2CP27	PABPC1	BOBOX Polyadenylate-binding protein
	A0A4W2CMC4	SNRPD3	BOBOX Small nuclear ribonucleoprotein Sm D3
	A0A4W2CVE5	DYNLRB1	BOBOX Dynein light chain roadblock
	A0A4W2F9C8	HACD3	BOBOX Very-long-chain (3R)-3-hydroxyacyl-CoA dehydratase
	F1MWJ0	CDSN	BOVIN Corneodesmin
	A0A4W2DHF6	S100A14	BOBOX S100 calcium binding protein A14
	A0A4W2E9H1	TUBB6	BOBOX Tubulin beta chain
	A0A3Q1MAP7	GOLGB1	BOVIN Golgin B1
	A0A4W2HBE8	DNAH5	BOBOX Dynein axonemal heavy chain 5
	A0A4W2EB13	CD55	BOBOX CD55 molecule (Cromer blood group)
	F1MTR1	IQGAP2	BOVIN IQ motif containing GTPase activating protein 2
	A0A4W2GLL7	WASL	BOBOX WASP like actin nucleation promoting factor
	G3MZH7	ENTPD2	BOVIN Ectonucleide triphphate diphphohydrolase 2
	F1ME65	CKAP4	BOVIN Cytkeleton associated protein 4
	A0A4W2HER7	SRSF2	BOBOX Serine/arginine-rich splicing factor 2
	A0A4W2ET04	DMXL1	BOBOX Uncharacterized protein
	Q3MHW8	PALLD	BOVIN PALLD protein (Fragment)
	A0A4W2HHS0	OLA1	BOBOX Obg-like ATPase 1
	A0A4W2I7V2	NEMF	BOBOX Nuclear export mediator factor
	G3N3E5	WDR5	BOVIN WD repeat-containing protein 5
	A0A4W2BWP1	COG4	BOBOX Component of oligomeric Golgi complex 4
	A0A4W2E8T0	RTN3	BOBOX Reticulon
	A0A4W2HP56	RCN1	BOBOX Reticulocalbin 1
	A0A4W2IK53	ARMC8	BOBOX Armadillo repeat-containing protein 8
	A0A452DIW4	MDH1	BOVIN Malate dehydrogenase
	A0A4W2ECH7	LOC113875749	BOBOX Galectin
	G3N262	RPS3A	BOVIN 40S ribomal protein S3a
	A0A3Q1LUE5	KIF13B	BOVIN Kinesin family member 13B
	F1ME46	LMAN1	BOVIN Lectin, manne binding 1
	F1MZN7	SNX2	BOVIN Sorting nexin-2
	A0A3Q1LQ26	ATP8A1	BOVIN Phpholipid-transporting ATPase
	A0A4W2DX00	H1-3	BOBOX Histone H1.3
	F1MCZ3	SCIN	BOVIN Adseverin
	A0A4W2IGX4	PRSS8	BOBOX Serine protease 8
	A0A4W2C8Y2	EIF4A1	BOBOX RNA helicase
	A0A4W2HNU0	MYO1C	BOBOX Myin IC
	F1MRN7	ATP13A5	BOVIN ATPase 13A5
	A0A4W2DSN0	CNDP2	BOBOX Carnine dipeptidase 2
	A0A4W2GKH8	FKBP4	BOBOX Peptidylprolyl isomerase
	F1MDH3	TLN1	BOVIN Talin 1
	A0A4W2DMC0	─	BOBOX Ig-like domain-containing protein
	A7YWH5	DKC1	BOVIN DKC1 protein
	A0A4W2GEH5	VAMP2	BOBOX Synaptobrevin-2
	A0A4W2H3U9	BAX	BOBOX BCL2 associated X, apoptis regulator
	A0A4W2I593	HNRNPH3	BOBOX Heterogeneous nuclear ribonucleoprotein H3
	A0A4W2INV2	EEF1B2	BOBOX Elongation factor 1-beta
	A0A3Q1LXK9	PLEC	BOVIN Plectin
	A0A4W2DB41	DCTN3	BOBOX Dynactin subunit 3
	A8E4P3	STOM	BOVIN STOM protein
	A0A4W2HJP6	EIF3I	BOBOX Eukaryotic translation initiation factor 3 subunit I
	A0A4W2E999	RO60	BOBOX TROVE domain-containing protein
	A0A4W2FB26	S100A16	BOBOX Protein S100
	A4IFT6	TMED7	BOVIN TMED7 protein
	A0A4W2CN44	DES	BOBOX Desmin
	A0A4W2EM71	UCHL3	BOBOX Ubiquitin carboxyl-terminal hydrolase
	E1BAU6	INPP5E	BOVIN Initol polyphphate-5-phphatase E
	A0A4W2G2U8	RAP1A	BOBOX RAP1A, member of RAS oncogene family
	Q0VCK5	AP2A2	BOVIN AP-2 complex subunit alpha-2
	A0A4W2HGQ5	TFEB	BOBOX Transcription factor EB
	A0A4W2FZV2	SKAP2	BOBOX Src kinase associated phphoprotein 2
	A0A4W2G5V6	KIF3A	BOBOX Septin
	P12624	MARCKS	BOVIN Myristoylated alanine-rich C-kinase substrate
	A0A3Q1LQF4	TULP3	BOVIN Tubby-like protein
	A0A4W2DVR2	IGHM	BOBOX Immunoglobulin heavy constant mu
	P08728	KRT19	BOVIN Keratin, type I cytkeletal 19
	A0A4W2DDF9	MACF1	BOBOX Uncharacterized protein
	A0A4W2DQM6	ARF4	BOBOX ADP ribylation factor 4
	A0A4W2HBF2	U2SURP	BOBOX U2 snRNP associated SURP domain containing
	A0A4W2FR75	PLCB3	BOBOX 1-phphatidylinitol 4,5-bisphphate phphodiesterase
	Q3ZCI4	PGD	BOVIN 6-phphogluconate dehydrogenase, decarboxylating
	A0JN77	TKFC	BOVIN Bifunctional ATP-dependent dihydroxyacetone kinase/FAD-AMP lyase (cyclizing)
	F1MMB9	RPF2	BOVIN Ribome production factor 2 homolog
	Q3SYZ7	RPL34	BOVIN 60S ribomal protein L34 (Fragment)
	Q3YJL3	BoLA	BOVIN MHC class I antigen (Fragment)
	F1MJ56	MYO1D	BOVIN Unconventional myin-Id
	A0A4W2EY58	TPM3	BOBOX Uncharacterized protein
	P51176	TGM2	BOVIN Protein-glutamine gamma-glutamyltransferase 2
	A7MBA2	PSMD1	BOVIN 26S proteasome non-ATPase regulatory subunit 1
	A0A4W2CJT3	NUMA1	BOBOX Uncharacterized protein
	A0A4W2FL73	VAMP8	BOBOX Vesicle associated membrane protein 8
	A0A4W2HRQ9	MYL6	BOBOX Myin light chain 6
	A0A4W2HIY5	ARHGEF2	BOBOX Guanine nucleotide exchange factor H1
	A0A3Q1MEG1	37104	BOVIN Argonaute RISC component 1
	A0A4W2III8	COL15A1	BOBOX Collagen type XV alpha 1 chain
	Q3T169	RPS3	BOVIN 40S ribomal protein S3
	E1BKD2	USP40	BOVIN Ubiquitin specific peptidase 40
	A0A3Q1MJL6	GPRC5C	BOVIN G-protein-coupled receptor family C group 5 member C
	A0A4W2GX17	TMED10	BOBOX Transmembrane p24 trafficking protein 10
	P33097	GOT1	BOVIN Aspartate aminotransferase, cytoplasmic
	E1BHN4	LOC509283	BOVIN RING-type domain-containing protein
	A0A4W2HP47	PSMA5	BOBOX Proteasome subunit alpha type
	A0A4W2GKV6	SEC22B	BOBOX SEC22 homolog B, vesicle trafficking protein
	F1N3G2	NOP2	BOVIN NOP2 nucleolar protein
	A0A4W2CTM6	PURB	BOBOX Purine rich element binding protein B
	P63097	GNAI1	BOVIN Guanine nucleotide-binding protein G(i) subunit alpha-1
	A0A4W2H3X5	PEPD	BOBOX Peptidase D
	A0A4W2CSD8	YWHAZ	BOBOX Tyrine 3-monooxygenase/tryptophan 5-monooxygenase activation protein zeta
	A3KMV4	DAGLB	BOVIN DAGLB protein
	A0A4W2HI00	KTN1	BOBOX Kinectin 1
	A0A4W2FIR3	ANKFY1	BOBOX Ankyrin repeat and FYVE domain containing 1
	A0A4W2FC99	PML	BOBOX Promyelocytic leukemia
	A0A4W2H9K8	ZNF326	BOBOX Zinc finger protein 326
	F1MYX5	LCP1	BOVIN Lymphocyte cytolic protein 1
	F2FB38	MUC16	BOVIN Mucin-16
	F1MKH6	NARS1	BOVIN Asparagine--tRNA ligase
	A0A4W2GUR6	SMG8	BOBOX SMG8 nonsense mediated mRNA decay factor
	A0A4W2GLG6	CACNA2D1	BOBOX Calcium voltage-gated channel auxiliary subunit alpha2delta 1
	E1BP30	RTN1	BOVIN Reticulon
	Q2KJ42	NONO	BOVIN Non-POU domain containing octamer binding
	F1MJ96	ARHGEF37	BOVIN Rho guanine nucleotide exchange factor 37
	A0A3Q1MNF6	COG7	BOVIN Component of oligomeric Golgi complex 7
	Q0VCC5	REPIN1	BOVIN Replication initiator 1
	A0A4W2DCF6	PDCD10	BOBOX Programmed cell death 10
	F1MNS5	ENPP1	BOVIN Ectonucleotide pyrophphatase/phphodiesterase 1
	A6QLZ0	LGALS3	BOVIN Galectin
	A0A4W2CVV4	KIAA1522	BOBOX Uncharacterized protein
	A5D785	CSE1L	BOVIN Exportin-2
	A0A4W2D0L4	FMC1-LUC7L2	BOBOX Putative RNA-binding protein Luc7-like 2
	Q2KJH9	ALDH9A1	BOVIN 4-trimethylaminobutyraldehyde dehydrogenase
	A0A4W2DXW5	EIF4A3	BOBOX RNA helicase
	A0A3Q1LZ47	MACROH2A1	BOVIN Core histone macro-H2A
	A0A4W2GKP1	DNAJA1	BOBOX DnaJ heat shock protein family (Hsp40) member A1
	A0A4W2FZJ2	TOP3B	BOBOX DNA topoisomerase
	A0A3Q1MIA4	PSMD2	BOVIN 26S proteasome non-ATPase regulatory subunit 2
	M5FMU4	NMRAL1	BOVIN NmrA-like family domain-containing protein 1
	A0A3Q1MM24	CSK	BOVIN Tyrine-protein kinase
	A6QPZ6	TAP1	BOVIN TAP1 protein
	Q5E956	TPI1	BOVIN Triephphate isomerase
	A0A4W2GHK0	PGM1	BOBOX Phphoglucomutase 1
	F1MPT8	TMEM30B	BOVIN Cell cycle control protein
	A0A4W2CHD9	CAPN5	BOBOX Calpain 5
	F1N6Q0	DNAJA4	BOVIN DnaJ heat shock protein family (Hsp40) member A4
	Q8SNI8	BoLA	BOVIN MHC class I antigen
	F1MDW1	MARS1	BOVIN Methionine--tRNA ligase, cytoplasmic
	A0A4W2EB17	SHMT2	BOBOX Serine hydroxymethyltransferase
	A0A4W2HFK9	SNX5	BOBOX Sorting nexin 5
	A0A4W2IHB4	SNRNP70	BOBOX U1 small nuclear ribonucleoprotein 70 kDa
	A0A4W2CER6	SNRPA	BOBOX U1 small nuclear ribonucleoprotein A
	M5FHN8	RSL1D1	BOVIN Ribomal L1 domain-containing protein 1
	A0A4W2BP94	HSPH1	BOBOX Heat shock 110 kDa protein
	A0A4W2GKE4	DCTN4	BOBOX Dynactin subunit 4
	A0A4W2F3H1	ARL6	BOBOX ADP-ribylation factor-like protein 6
	A0A4W2EN68	OSGEP	BOBOX Probable tRNA N6-adenine threonylcarbamoyltransferase
	A4FV54	RAB8A	BOVIN Ras-related protein Rab-8A
	A0A4W2DYY6	EIF3B	BOBOX Eukaryotic translation initiation factor 3 subunit B
	A0A4W2ECR7	CRYBG1	BOBOX Crystallin beta-gamma domain containing 1
	A0A4W2E124	ABCC3	BOBOX ABC-type glutathione-S-conjugate transporter
	A0A4W2HMP5	CYFIP1	BOBOX Cytoplasmic FMR1-interacting protein
	A0A4W2C608	─	BOBOX RING-type domain-containing protein
	A0A3Q1LLF0	PIK3R4	BOVIN Non-specific serine/threonine protein kinase
	A0A4W2FAU9	RPS6KA1	BOBOX Ribomal protein S6 kinase
	Q58D43	HYAL2	BOVIN Hyaluronidase
	A0A4W2HZM5	ARHGAP1	BOBOX Rho GTPase activating protein 1
	F6QQ60	TPM4	BOVIN Tropomyin 4
	A0A4W2FIK9	APMAP	BOBOX Adipocyte plasma membrane-associated protein
	F1MYB8	VWA7	BOVIN von Willebrand factor A domain-containing protein 7
	G5E567	IPO9	BOVIN Importin 9
	A0A4W2DP82	NRAS	BOBOX Uncharacterized protein
	A0A4W2DKH6	FOLH1	BOBOX Folate hydrolase 1
	A0A3Q1M423	UGT1A1	BOVIN UDP-glucuronyltransferase
	G5E6P3	GNA13	BOVIN G protein subunit alpha 13
	A0A3Q1LL86	MAP2K3	BOVIN Mitogen-activated protein kinase kinase 3
	A0A4W2GV41	CLTC	BOBOX Clathrin heavy chain
	A0A4W2C2T9	ST13	BOBOX STI1 domain-containing protein
	P62866	FAU	BOVIN 40S ribomal protein S30
	G3X696	SLK	BOVIN Non-specific serine/threonine protein kinase
	A0A4W2GAA4	RPL7	BOBOX Ribomal protein L7
	E1BLT0	GOLGA2	BOVIN Golgin A2
	A0A4W2CXY9	CAPN2	BOBOX Calcium-activated neutral proteinase 2
	A0A4W2IBW3	CCAR2	BOBOX Cell cycle and apoptis regulator 2
	A0A4W2DYY3	RAC1	BOBOX Rac family small GTPase 1
	Q6XL68	─	BOVIN Aggrecan
	A0A4W2D530	PRPF4	BOBOX Pre-mRNA processing factor 4
	A0A4W2I1N7	TUBA1A	BOBOX Tubulin alpha chain
	Q3SYR7	RPL9	BOVIN 60S ribomal protein L9
	P10568	MYO1A	BOVIN Unconventional myin-Ia
	A0A4W2EWF6	SSB	BOBOX Small RNA binding exonuclease protection factor La
	Q58D57	TDGF1	BOVIN Growth factor
	A7MBC5	IARS1	BOVIN Isoleucyl-tRNA synthetase
	A0A4W2E8T3	CD109	BOBOX CD109 molecule
	F1MMU4	H1-10	BOVIN H1.10 linker histone
	G3MWJ8	DDX3X	BOVIN RNA helicase
	A0A4W2FTF7	MAGED2	BOBOX MAGE family member D2
	A0A4W2CXI4	EIF2B4	BOBOX Eukaryotic translation initiation factor 2B subunit delta
	Q24K14	DHRS7	BOVIN Dehydrogenase/reductase (SDR family) member 7
	A0A4W2EAY0	RABAC1	BOBOX PRA1 family protein
	F1MSR6	TSR1	BOVIN TSR1 ribome maturation factor
	A0A4W2DT05	ITGA6	BOBOX Integrin
	A0A3Q1M124	CAPN1	BOVIN Calcium-activated neutral proteinase 1
	A0A4W2HE67	DDB1	BOBOX DNA damage-binding protein 1
	A6H7H3	HSD17B12	BOVIN LOC789567 protein
	Q76LV1	HSP90AB1	BOVIN Heat shock protein HSP 90-beta
	E1BGH1	UNC5CL	BOVIN Unc-5 family C-terminal like
	A0A4W2IE70	ATIC	BOBOX AICAR transformylase/inine monophphate cyclohydrolase
	A0A4W2GUV8	RPSA	BOBOX 40S ribomal protein SA
	P06623	CNP	BOVIN 2,3-cyclic-nucleotide 3-phphodiesterase
	Q3SX41	LUC7L3	BOVIN Luc7-like protein 3
	A0A4W2EYR8	HARS1	BOBOX Histidine--tRNA ligase, cytoplasmic
	A0A4W2EPL6	TUBB4A	BOBOX Tubulin beta chain
	A0A4W2CVW3	RBBP4	BOBOX RB binding protein 4, chromatin remodeling factor
	A0A4W2H2Y9	AHCY	BOBOX Adenylhomocysteinase
	A0A4W2ID83	SEC13	BOBOX GATOR complex protein SEC13
	A0A3Q1N108	LARS1	BOVIN Leucyl-tRNA synthetase
	A0A4W2GPW6	RTCB	BOBOX RNA-splicing ligase RtcB homolog
	Q3T0E7	PPP1CA	BOVIN Serine/threonine-protein phphatase PP1-alpha catalytic subunit
	A0A4W2BZI6	POLR2E	BOBOX DNA-directed RNA polymerase II subunit E
	A0A4W2GCT4	PSMC5	BOBOX Proteasome 26S subunit, ATPase 5
	Q58DR5	SCAMP3	BOVIN Secretory carrier-associated membrane protein 3
	A0A4W2H4R8	MSMO1	BOBOX Methylsterol monooxygenase 1
	E1BNP8	SUPT16H	BOVIN FACT complex subunit
	A0A4W2I7V3	MPDU1	BOBOX Manne-P-dolichol utilization defect 1 protein
	F1MQH3	FERMT1	BOVIN Fermitin family member 1
	A7E355	SYNCRIP	BOVIN SYNCRIP protein (Fragment)
	A0A4W2IIA5	ELP3	BOBOX Elongator complex protein 3
	A0A4W2C999	PIK3C2A	BOBOX 40S ribomal protein S13
	F1N6N3	EHD3	BOVIN EH domain containing 3
	A0A4W2I156	PDLIM5	BOBOX PDZ and LIM domain 5
	A7YY24	IGBP1	BOVIN IGBP1 protein
	A3KN04	RPN1	BOVIN Dolichyl-diphphooligaccharide--protein glycyltransferase subunit 1
	Q32LP6	STAT3	BOVIN Signal transducer and activator of transcription
	F1MFC6	FARP1	BOVIN FERM, ARH/RhoGEF and pleckstrin domain protein 1
	F1N680	CMTM6	BOVIN CKLF like MARVEL transmembrane domain containing 6
	E1BIP2	SLC44A1	BOVIN Choline transporter-like protein
	A6QPG6	LANCL2	BOVIN LANCL2 protein
	Q3ZBH5	PA2G4	BOVIN Proliferation-associated 2G4
	A0A4W2D2Y6	RPS9	BOBOX 40S ribomal protein S9
	F1MRF7	GAR1	BOVIN H/ACA ribonucleoprotein complex subunit
	A0A4W2I3E7	LOC113895718	BOBOX Stefin-C
	A0A4W2D320	TMC4	BOBOX Transmembrane channel-like protein
	A0A4W2GUI3	ATP6V1E1	BOBOX ATPase H+ transporting V1 subunit E1
	A0A4W2GZD8	LARP7	BOBOX La ribonucleoprotein domain family member 7
	A5D7A5	GOLGA5	BOVIN Golgin subfamily A member 5
	A0A4W2HA98	CEP135	BOBOX Centromal protein 135
	Q1JPK9	ARPC1B	BOVIN Actin related protein 2/3 complex subunit 1B (Fragment)
	A0A4W2G2L8	SPTLC1	BOBOX Serine palmitoyltransferase long chain base subunit 1
	A0A4W2F9S8	SYNGR2	BOBOX Synaptogyrin
	A6QR01	LRRC47	BOVIN LRRC47 protein
	A6H742	PLS1	BOVIN Plastin-1
	P09487	ALPL	BOVIN Alkaline phphatase, tissue-nonspecific isozyme
	A0A4W2FE54	WASF2	BOBOX Wiskott-Aldrich syndrome protein family member
	A0A4W2FPA9	RPN2	BOBOX Dolichyl-diphphooligaccharide--protein glycyltransferase subunit 2
	F1N443	PRMT5	BOVIN Protein arginine N-methyltransferase 5
	Q3SZM1	NIFK	BOVIN MKI67 FHA domain-interacting nucleolar phphoprotein
	A0A4W2C715	AP1B1	BOBOX AP complex subunit beta
	Q3T0Y1	OTUB1	BOVIN Ubiquitin thioesterase
	A0A140T898	RAB13	BOVIN Ras-related protein Rab-13
	Q1LZ81	PDCD6	BOVIN PDCD6 protein
	P19858	LDHA	BOVIN L-lactate dehydrogenase A chain
	F1MPG7	NAT10	BOVIN RNA cytidine acetyltransferase
	P50227	SULT1A1	BOVIN Sulfotransferase 1A1
	A0A4W2E6V7	ARPC3	BOBOX Actin-related protein 2/3 complex subunit 3
	A0A3Q1MFZ6	SNRPN	BOVIN Small nuclear ribonucleoprotein-associated protein
	A0A4W2FU58	G6PD	BOBOX Gluce-6-phphate 1-dehydrogenase
	A0A3Q1MSF6	─	BOVIN Ig-like domain-containing protein
	A0A4W2IFQ9	RBBP7	BOBOX RB binding protein 7, chromatin remodeling factor
	A0A452DIF5	H1-2	BOVIN H1.2 linker histone, cluster member
	A0A4W2GUB4	STX11	BOBOX Syntaxin 11
	A6H788	SNRPA1	BOVIN SNRPA1 protein
	Q3SYV4	CAP1	BOVIN Adenylyl cyclase-associated protein 1
	A0A4W2HK63	RPL10A	BOBOX Ribomal protein
	E1B7R0	DIS3L2	BOVIN DIS3-like exonuclease 2
	F1MJQ1	RAB7A	BOVIN Ras-related protein Rab-7a
	F2Z4I5	ARL8B	BOVIN ADP-ribylation factor-like protein 8B
	A0A4W2FZH4	RHEB	BOBOX Ras homolog, mTORC1 binding
	A0A4W2H529	PDE5A	BOBOX Phphodiesterase
	P80227	APEH	BOVIN Acylamino-acid-releasing enzyme
	A0A4W2E7E9	OGFRL1	BOBOX Opioid growth factor receptor like 1
	Q0VCU1	ACO1	BOVIN Cytoplasmic aconitate hydratase
	A0A4W2HMW6	SPINT2	BOBOX Serine peptidase inhibitor, Kunitz type 2
	E1B9V7	WDR37	BOVIN WD repeat domain 37
	A0A4W2HI77	MYBBP1A	BOBOX MYB binding protein 1a
	G3MXW7	IRF6	BOVIN Interferon regulatory factor 6
	A0A4W2EE48	MYH14	BOBOX Myin heavy chain 14
	A0A4W2GGD4	HSD17B7	BOBOX Hydroxysteroid 17-beta dehydrogenase 7
	F1MF78	SYNE2	BOVIN Spectrin repeat containing nuclear envelope protein 2
	A0A4W2HHA6	─	BOBOX Histone H2B
	A0A4W2DHD1	RPL18A	BOBOX 60S ribomal protein L18a
	A0A4W2FE06	UGP2	BOBOX UTP--gluce-1-phphate uridylyltransferase
	A0A4W2DBX1	RPL35	BOBOX 60S ribomal protein L35
	A6QQT4	ALDH3A2	BOVIN Aldehyde dehydrogenase
	A0A4W2HWT2	ACSL3	BOBOX Acyl-CoA synthetase long chain family member 3
	A0A4W2DYS5	SART3	BOBOX RRM domain-containing protein
	Q5EAD2	PHGDH	BOVIN D-3-phphoglycerate dehydrogenase
	A0A4W2GDJ4	VPS13C	BOBOX Vacuolar protein sorting 13 homolog C
	F1MFI5	SDK1	BOVIN Sidekick cell adhesion molecule 1
	A0A4W2I003	STK25	BOBOX Serine/threonine kinase 25
	A0A4W2GLZ9	PPFIA1	BOBOX PTPRF interacting protein alpha 1
	A0A3Q1MFP2	RAB3GAP1	BOVIN Rab3 GTPase-activating protein catalytic subunit
	A0A4W2G8M4	TFG	BOBOX Trafficking from ER to golgi regulator
	A0A4W2EDG7	LOC113882304	BOBOX Glutathione S-transferase
	A0A140T876	RER1	BOVIN Protein RER1
	A0A4W2E2G9	PDLIM1	BOBOX PDZ and LIM domain 1
	H6V5E5	BoLA-N	BOVIN MHC class I antigen (Fragment)
	A0A4W2IIB5	TM9SF3	BOBOX Transmembrane 9 superfamily member
	A0A3Q1LVU1	FTH1	BOVIN Ferritin
	A0A4W2HYH2	PARK7	BOBOX Maillard deglycase
	Q2KIB9	POP4	BOVIN Ribonuclease P protein subunit p29
	A0JN43	ESYT1	BOVIN Extended synaptotagmin 1
	F6S1Q0	KRT18	BOVIN Keratin 18
	A0A3Q1LMM6	PARVA	BOVIN Parvin alpha
	A0A3Q1M2B7	EIF2A	BOVIN Eukaryotic translation initiation factor 2A
	A0A4W2CED6	VPS4B	BOBOX Vesicle-fusing ATPase
	A0A3Q1LRY6	NCL	BOVIN Nucleolin
	A0A4W2EH70	NCBP1	BOBOX Nuclear cap binding protein subunit 1
	A0A4W2EG41	MTDH	BOBOX Metadherin
	F1MM34	CTNNA1	BOVIN Catenin alpha-1
	Q58DW5	RPL5	BOVIN 60S ribomal protein L5
	A0A4W2FU08	ATP6AP1	BOBOX ATPase H+ transporting accessory protein 1
	A0A4W2H0C9	LANCL1	BOBOX LanC like 1
	Q3T0Z7	QDPR	BOVIN Dihydropteridine reductase
	A0A4W2EXX8	RPS8	BOBOX 40S ribomal protein S8
	A0A4W2IPL8	PABPC4	BOBOX Polyadenylate-binding protein
	F1N4N1	TRIP11	BOVIN Thyroid hormone receptor interactor 11
	A0A4W2HM13	SNX18	BOBOX Sorting nexin
	A0A3Q1MBQ7	DNAH5	BOVIN Dynein axonemal heavy chain 5
	A0A4W2FNC1	BCAP31	BOBOX B-cell receptor-associated protein
	A0A3Q1NNJ3	BLVRB	BOVIN Flavin reductase (NADPH)
	A0A4W2C9R8	─	BOBOX KOW domain-containing protein
	A0A4W2BZJ4	RDX	BOBOX Radixin
	A7Z024	RP2	BOVIN Protein XRP2
	A0A3Q1MW68	PATJ	BOVIN PATJ crumbs cell polarity complex component
	Q3SX33	THY1	BOVIN Thy-1 cell surface antigen
	A0A4W2GS88	DNAJB11	BOBOX DnaJ heat shock protein family (Hsp40) member B11
	A0A3Q1LYB3	COPS6	BOVIN COP9 signalome complex subunit 6
	A0A4W2H5K7	AP1S2	BOBOX Adaptor related protein complex 1 subunit sigma 2
	A0A3Q1M2E5	SORBS2	BOVIN Uncharacterized protein
	A0A4W2DF00	TAGLN2	BOBOX Transgelin
	Q862C5	─	BOVIN Similar to phphoarginine phphatase (Fragment)
	A0A4W2G158	SPCS3	BOBOX Signal peptidase complex subunit 3
	E1BMG1	MOB1B	BOVIN MOB kinase activator 1B
	A0A4W2G430	CD47	BOBOX Integrin-associated protein
	A0A4W2DJK3	NES	BOBOX IF rod domain-containing protein
	E1BEL4	JAK3	BOVIN Tyrine-protein kinase
	A0A4W2CSU6	PLLP	BOBOX Plasmolipin
	E1BQ37	SFPQ	BOVIN Splicing factor proline and glutamine rich
	A0A3Q1M0W2	MON2	BOVIN Protein MON2 homolog
	A0A4W2CJG3	RPL13A	BOBOX 60S ribomal protein L13a
	F1MIW8	DSG1	BOVIN Desmoglein-1
	F1N7H7	DYNC1I2	BOVIN Cytoplasmic dynein 1 intermediate chain 2
	A0A4W2CSQ2	NACA	BOBOX Nascent polypeptide associated complex subunit alpha
	F1MU12	KRT8	BOVIN Keratin, type II cytkeletal 8
	A0A4W2GW83	ALB	BOBOX Albumin
	A7Z025	PRPF8	BOVIN PRPF8 protein
	A0A4W2IDV9	R3HCC1	BOBOX R3H domain and coiled-coil containing 1
	F1N5Z0	AQP5	BOVIN Aquaporin-5
	Q2HPH1	─	BOVIN DNA-directed RNA polymerases I and III subunit RPAC1 (Fragment)
	A0A4W2CUH5	BPNT1	BOBOX 3(2), 5-bisphphate nucleotidase 1
	A0A4W2HC71	NPR1	BOBOX Guanylate cyclase
	A0A4W2G9E6	─	BOBOX RRM domain-containing protein
	F1MGU7	FGG	BOVIN Fibrinogen gamma-B chain
	Q0III6	DNAJB6	BOVIN DnaJ homolog subfamily B member 6
	A0A4W2GL04	AKAP13	BOBOX A-kinase anchoring protein 13
	A0A4W2EPE2	VAV1	BOBOX Vav guanine nucleotide exchange factor 1
	A0A4W2DFA0	SRP14	BOBOX Signal recognition particle 14 kDa protein
	A0A4W2H8A7	MYCBP2	BOBOX RCR-type E3 ubiquitin transferase
	A0A4W2CJ87	PRDX6	BOBOX Peroxiredoxin-6
	A0A452DIZ9	MYH10	BOVIN Myin-10
	F1MR22	PIGR	BOVIN Polymeric immunoglobulin receptor
	A0A4W2IAM2	TMX3	BOBOX Thioredoxin related transmembrane protein 3
	C0LSL0	H-FABP	BOVIN Heart fatty acid-binding protein
	A0A4W2IBI6	LOC113887975	BOBOX Endogenous retrovirus group K member 13-1 Env polyprotein-like
	A0A4W2G9I5	ARFGEF2	BOBOX ADP ribylation factor guanine nucleotide exchange factor 2
	A0A3Q1MJ97	SYPL1	BOVIN Synaptophysin like 1
	A0A4W2CF85	CAPNS1	BOBOX Calcium-activated neutral proteinase small subunit
	Q17QZ9	IFIT5	BOVIN Interferon-induced protein with tetratricopeptide repeats 5
	A0A4W2HM88	WDR81	BOBOX WD repeat domain 81
	P79103	RPS4	BOVIN 40S ribomal protein S4
	A0A4W2CUF8	GNA14	BOBOX G protein subunit alpha 14
	F1MUS0	RANBP9	BOVIN RAN binding protein 9
	A0A4W2I2E2	DGKZ	BOBOX Diacylglycerol kinase
	F1MZU2	NSF	BOVIN Vesicle-fusing ATPase
	A0A4W2D803	SRI	BOBOX Sorcin
	A4IFE6	ABCE1	BOVIN ABCE1 protein
	A0A3Q1MCR4	NELFE	BOVIN Negative elongation factor E
	A0A4W2H6J4	ELOA	BOBOX 60S ribomal protein L11
	A0A4W2C4Q9	CKB	BOBOX Creatine kinase
	A0A4W2DGI4	SRC	BOBOX Tyrine-protein kinase
	F1MS40	CFDP2	BOVIN Craniofacial development protein 2
	A0A452DI24	GDI2	BOVIN Rab GDP dissociation inhibitor
	F1MPT7	RRS1	BOVIN Ribome biogenesis regulatory protein
	A0A4W2ENX3	KRT75	BOBOX Keratin 75
	F6PZJ9	CD58	BOVIN CD58 molecule
	A0A4W2DF85	ICA1	BOBOX AH domain-containing protein
	A6QQM1	CCNY	BOVIN CCNY protein
	F1MG07	CCDC47	BOVIN Coiled-coil domain-containing protein 47
	P68102	EIF2S1	BOVIN Eukaryotic translation initiation factor 2 subunit 1
	A0A4W2DW54	ALDH18A1	BOBOX Delta-1-pyrroline-5-carboxylate synthase
	A0A4W2BRS0	ATL3	BOBOX Atlastin GTPase 3
	A0A4W2C7K7	AP2B1	BOBOX AP complex subunit beta
	P17248	WARS1	BOVIN Tryptophan--tRNA ligase, cytoplasmic
	A0A4W2H475	RPLP0	BOBOX 60S acidic ribomal protein P0
	A6QQN2	PTPN1	BOVIN Tyrine-protein phphatase non-receptor type
	G8JKV5	RPL14	BOVIN 60S ribomal protein L14
	A0A4W2FIU0	RTCA	BOBOX RNA 3-terminal phphate cyclase
	Q3T0F4	RPS10	BOVIN 40S ribomal protein S10
	F1MXJ5	IST1	BOVIN IST1 homolog
	A0A4W2IQT0	RHPN2	BOBOX Rhophilin Rho GTPase binding protein 2
	A3KN48	EEFSEC	BOVIN EEFSEC protein
	A0A3Q1MCV3	POLR3A	BOVIN DNA-directed RNA polymerase subunit
	A0A4W2BMF4	PDS5B	BOBOX PDS5 cohesin associated factor B
	Q3MHP5	DRG1	BOVIN Developmentally-regulated GTP-binding protein 1
	A0A3Q1MLD9	FAM120C	BOVIN Family with sequence similarity 120C
	A0A4W2FQZ6	TOP1	BOBOX DNA topoisomerase I
	A0A4W2CMA2	PRXL2B	BOBOX Peroxiredoxin like 2B
	E1B864	ITGB4	BOVIN Integrin beta
	A0A4W2DR66	ARCN1	BOBOX Coatomer subunit delta
	A0A4W2ES19	ISOC1	BOBOX Isochorismatase domain containing 1
	F1MM83	PGLS	BOVIN 6-phphogluconolactonase
	F1MWH2	AHCYL1	BOVIN Adenylhomocysteinase like 1
	A0A4W2H8Q8	RPS7	BOBOX 40S ribomal protein S7
	A0A4W2FA33	MTHFD1	BOBOX C-1-tetrahydrofolate synthase, cytoplasmic
	A0A4W2GFK9	DHX30	BOBOX RNA helicase
	A7MB57	YES1	BOVIN Tyrine-protein kinase
	F1MS05	ACO1	BOVIN Citrate hydro-lyase
	E1BIU7	PTPN23	BOVIN Protein tyrine phphatase non-receptor type 23
	A0A4W2CPR3	CKAP5	BOBOX Uncharacterized protein
	F1MQ43	DOCK9	BOVIN Dedicator of cytokinesis 9
	A0A4W2DRL7	DNAJC9	BOBOX J domain-containing protein
	A0A4W2HYT7	NIBAN2	BOBOX Niban apoptis regulator 2
	A0A4W2HXK0	HNRNPA2B1	BOBOX Heterogeneous nuclear ribonucleoproteins A2/B1
	A0A4W2H2D6	PSMB4	BOBOX Proteasome subunit beta
	A0A3Q1MU14	TRAPPC3	BOVIN Trafficking protein particle complex subunit
	A5D9H5	HNRNPD	BOVIN Heterogeneous nuclear ribonucleoprotein D
	A0A4W2H9Y6	AP2A1	BOBOX AP-2 complex subunit alpha
	F1MQ96	PRKCI	BOVIN Protein kinase C
	A0A4W2FHQ6	UPK3BL2	BOBOX Uroplakin 3B like 2
	E1BB48	GALNT2	BOVIN Polypeptide N-acetylgalactaminyltransferase
	A0A4W2GCR3	ARL1	BOBOX ADP ribylation factor like GTPase 1
	Q0V8L5	PPP5C	BOVIN Serine/threonine-protein phphatase (Fragment)
	F1MBF6	RAB6A	BOVIN RAB6A, member RAS onco family
	E1BLD0	ZNF768	BOVIN Uncharacterized protein
	F1N2F1	NIBAN1	BOVIN Niban apoptis regulator 1
	A0A3Q1M5C4	TMEM33	BOVIN Transmembrane protein 33
	A0A4W2CDE1	─	BOBOX eIF2B
	A0A4W2H2E7	NOXA1	BOBOX NADPH oxidase activator 1
	A0A4W2H221	FGA	BOBOX Fibrinogen alpha chain
	Q1LZ72	CNPY2	BOVIN Canopy 2 homolog (Zebrafish)
	A0A4W2EED5	EXOC4	BOBOX Exocyst complex component Sec8
	Q3T0I4	ALYREF	BOVIN THO complex subunit 4
	E1BEK9	UPF1	BOVIN UPF1 RNA helicase and ATPase

## Sheet: (C) DAP
	Additional file 4. Proteomic profile of uterine fluid extracellular vesicles (UF-EVs).
	Additional file 4C. Differentially abundant proteins in UF-EVs from CYCLIC compared to PREGNANT heifers.
	Accession	Symbol	Description	P-value	Fold change (Pregnant/Cyclic)
	A0A4W2HSB0	MATN4	BOBOX Matrilin 4	0.0250666	0.019347
	J7K1V4	─	BOBOX Lactotransferrin	0.0125063	0.113636
	A0A4W2FY81	NFIC	BOBOX Nuclear factor 1	0.0200471	0.289324
	A0A4W2IAF9	SCARB2	BOBOX Nucleoporin 54	0.0143744	0.468936
	A0A4W2CD08	─	BOBOX 40S ribosomal protein S23	0.0485985	0.501641
	F1MEP6	EPCAM	BOVIN Epithelial cell adhesion molecule	0.0356263	0.520736
	A0A4W2CRW3	─	BOBOX Annexin	0.0408453	1.44729
	A0A4W2FVJ4	─	BOBOX Glutathione transferase	0.0384303	1.46527
	A7E3Q2	HSPA2	BOVIN Heat shock 70kDa protein 1A	0.0481116	1.84924
	I6X9I8	─	BOVIN Annexin	0.0266408	1.99653
	A0A4W2GVP0	ADSS	BOBOX Adenylosuccinate synthetase isozyme 2	0.0070336	2.02188
	A0A4W2DTV6	ESD	BOBOX S-formylglutathione hydrolase	0.0339461	2.2339
	F1N2I5	CMBL	BOVIN Carboxymethylenebutenolidase homolog	0.0287817	2.52552
	A0A4W2HAX4	TTLL12	BOBOX Tubulin tyrosine ligase like 12	0.0499177	2.55861
	Q5E9K0	PSMB2	BOVIN Proteasome subunit beta type-2	0.0317773	3.02089
	F1MD77	LAMC1	BOVIN Laminin subunit gamma 1	0.0329772	3.88147

## Sheet: (D) TOP100_CY-PG
	Additional file 4. Proteomic profile of uterine fluid extracellular vesicles (UF-EVs).
	Additional file 4D. Top 100 most abundant proteins in UF-EVs from CYCLIC and PREGNANT heifers.
	Top 100 most abundant proteins in UF-EVs from CYCLIC heifers.					Top 100 most abundant proteins in UF-EVs from PREGNANT heifers.
	Protein Accession	Symbol	Description	Peak area (log2)		Protein Accession	Symbol	Description	Peak area (log2)
	A0A4W2FD79	ZNF638	Zinc finger protein 638	23.7047		A0A4W2FD79	ZNF638	Zinc finger protein 638	23.449
	E1BAU6	INPP5E	Inositol polyphosphate-5-phosphatase E	22.7268		E1BAU6	INPP5E	Inositol polyphosphate-5-phosphatase E	22.5057
	A0A4W2EXX8	RPS8	40S ribosomal protein S8	22.2199		A0A4W2EXX8	RPS8	40S ribosomal protein S8	22.1896
	A0A4W2EFE8	RPL18	Ribosomal protein L18	21.879		A0A4W2GH10	ANPEP	Aminopeptidase	22.0999
	A0A4W2GZL4	IL1RAP	Interleukin 1 receptor accessory protein	21.6595		A0A4W2DYQ2	ACTB	Actin beta	21.9295
	Q2TBQ5	RPL7A	60S ribosomal protein L7a	21.6003		A0A4W2EFE8	RPL18	Ribosomal protein L18	21.7204
	A0A4W2GAA4	RPL7	Ribosomal protein L7	21.5981		A0A4W2GAA4	RPL7	Ribosomal protein L7	21.6656
	A0A4W2DYQ2	ACTB	Actin beta	21.5051		A0A4W2C549	LGALS3BP	Galectin-3-binding protein	21.4598
	A0A4W2GH10	ANPEP	Aminopeptidase	21.4994		A0A4W2DVZ1	TUBB	Tubulin beta chain	21.3382
	A0A4W2HYA4	EZR	Ezrin	21.416		F1MZ85	VCAN	Versican core protein	21.278
	A0A4W2E7H4	RPL6	60S ribosomal protein L6	21.3874		Q2TBQ5	RPL7A	60S ribosomal protein L7a	21.2216
	A0A4W2E0U9	RPL19	Ribosomal protein L19	21.2314		A0A4W2E7H4	RPL6	60S ribosomal protein L6	21.1931
	A0A4W2EMD8	RPS6	40S ribosomal protein S6	21.058		A0A4W2CVQ1	ANXA2	Annexin	21.1475
	A0A4W2D0E5	RPL36	60S ribosomal protein L36	21.0248		F1MQ37	MYH9	Myosin heavy chain 9	21.1302
	A0A4W2D2Y6	RPS9	40S ribosomal protein S9	21.0222		A0A4W2E0U9	RPL19	Ribosomal protein L19	21.1038
	E1BK63	─	Ribosomal protein L15	21.0164		Q862L6	─	60S ribosomal protein L12 (Fragment)	21.0526
	A0A4W2DVZ1	TUBB	Tubulin beta chain	20.9942		A0A4W2HYA4	EZR	Ezrin	21.0338
	A0A4W2H475	RPLP0	60S acidic ribosomal protein P0	20.9768		A0A452DIA7	RPS2	40S ribosomal protein S2	21.0322
	Q28042	OVGP1	Oviduct-specific glycoprotein (Fragment)	20.8975		A0A4W2GZL4	IL1RAP	Interleukin 1 receptor accessory protein	20.9974
	F1MQ37	MYH9	Myosin heavy chain 9	20.885		A0A4W2H475	RPLP0	60S acidic ribosomal protein P0	20.9955
	A0A452DIA7	RPS2	40S ribosomal protein S2	20.8719		A0A4W2D2Y6	RPS9	40S ribosomal protein S9	20.9746
	A0A4W2CVQ1	ANXA2	Annexin	20.8249		A0A4W2EMD8	RPS6	40S ribosomal protein S6	20.8018
	A0A4W2FQP8	RPL31	60S ribosomal protein L31	20.7892		A0A4W2CJG3	RPL13A	60S ribosomal protein L13a	20.8009
	A0A4W2F392	RPL24	Ribosomal protein L24	20.7881		P09487	ALPL	Alkaline phosphatase, tissue-nonspecific isozyme	20.788
	A0A4W2CJG3	RPL13A	60S ribosomal protein L13a	20.7647		A0A4W2F5Z1	RPS24	40S ribosomal protein S24	20.7391
	A0A4W2HV66	RPS16	Ribosomal protein S16	20.7553		A0A4W2HK63	RPL10A	Ribosomal protein	20.7333
	P09487	ALPL	Alkaline phosphatase, tissue-nonspecific isozyme	20.7389		P79103	RPS4	40S ribosomal protein S4	20.6825
	A0A4W2HK63	RPL10A	Ribosomal protein	20.6922		A0A4W2FQP8	RPL31	60S ribosomal protein L31	20.678
	A0A4W2EYV4	RPS25	40S ribosomal protein S25	20.6678		A0A4W2C999	PIK3C2A	40S ribosomal protein S13	20.6417
	A0A4W2CDD8	RPL27	60S ribosomal protein L27	20.6667		A0A4W2D0E5	RPL36	60S ribosomal protein L36	20.4869
	P79103	RPS4	40S ribosomal protein S4	20.659		A0A4W2CDD8	RPL27	60S ribosomal protein L27	20.4699
	A0A4W2HPP0	─	Uncharacterized protein	20.6276		E1BK63	─	Ribosomal protein L15	20.4636
	A0A4W2HDP9	RPL8	60S ribosomal protein L8	20.6083		G8JKV5	RPL14	60S ribosomal protein L14	20.4505
	A0A4W2C999	PIK3C2A	40S ribosomal protein S13	20.5679		A0A452DJ66	TUBA1D	Tubulin alpha chain	20.4362
	F2FB38	MUC16	Mucin-16	20.51		A0A4W2HV66	RPS16	Ribosomal protein S16	20.4324
	A0A4W2F5Z1	RPS24	40S ribosomal protein S24	20.4998		A0A4W2FHQ6	UPK3BL2	Uroplakin 3B like 2	20.4312
	Q862L6		60S ribosomal protein L12 (Fragment)	20.4959		A0A4W2HDP9	RPL8	60S ribosomal protein L8	20.4114
	G3N262	RPS3A	40S ribosomal protein S3a	20.4843		G3N262	RPS3A	40S ribosomal protein S3a	20.397
	F1MZ85	VCAN	Versican core protein	20.477		A0A4W2EYV4	RPS25	40S ribosomal protein S25	20.3826
	P61257	RPL26	60S ribosomal protein L26	20.4741		A0A4W2FD30	RPS15	40S ribosomal protein S15	20.3607
	A0A4W2FHQ6	UPK3BL2	Uroplakin 3B like 2	20.4489		F1N301	RPL22	Ribosomal protein L22	20.3573
	A0A4W2F9C0	YBX1	Y-box binding protein 1	20.4382		A0A4W2C3S4	RPL3	Uncharacterized protein	20.3443
	G8JKV5	RPL14	60S ribosomal protein L14	20.4359		F1MB60	RPS26	40S ribosomal protein S26	20.3022
	F1MB60	RPS26	40S ribosomal protein S26	20.4201		A0A452DIF5	H1-2	H1.2 linker histone, cluster member	20.2983
	Q862J9	─	60S ribosomal protein L17 (Fragment)	20.4196		A0A4W2EAU0	RPS27A	Ubiquitin carboxyl extension protein 80	20.2886
	Q28908	─	Mucin (Fragment)	20.406		A0A4W2HRQ9	MYL6	Myosin light chain 6	20.2677
	A0A3Q1MDT7	─	Histone H4	20.3194		F2FB38	MUC16	Mucin-16	20.2468
	A0A452DJ66	TUBA1D	Tubulin alpha chain	20.3139		A0A4W2DBX1	RPL35	60S ribosomal protein L35	20.2318
	A0A4W2DBX1	RPL35	60S ribosomal protein L35	20.2973		P61257	RPL26	60S ribosomal protein L26	20.1871
	A0A3Q1MM65	RPL4	60S ribosomal protein L4	20.2893		P62866	FAU	40S ribosomal protein S30	20.1626
	P62866	FAU	40S ribosomal protein S30	20.2768		A0A4W2F9C0	YBX1	Y-box binding protein 1	20.161
	A0A4W2C549	LGALS3BP	Galectin-3-binding protein	20.2617		A0A4W2GV41	CLTC	Clathrin heavy chain	20.1583
	A0A4W2DTY6	RPLP2	60S acidic ribosomal protein P2	20.2609		Q3MHM5	TUBB4B	Tubulin beta-4B chain	20.1187
	A0A4W2GV41	CLTC	Clathrin heavy chain	20.2508		A0A4W2H6J4	ELOA	60S ribosomal protein L11	20.1098
	Q861U5	─	40S ribosomal protein S18 (Fragment)	20.2414		Q862J9	─	60S ribosomal protein L17 (Fragment)	20.1066
	Q861S4	RPL21	60S ribosomal protein L21 (Fragment)	20.2308		A0A4W2F392	RPL24	Ribosomal protein L24	20.0929
	A0A452DIF5	H1-2	H1.2 linker histone, cluster member	20.1871		A0A4W2HHA6	─	Histone H2B	20.0872
	A0A4W2HRQ9	MYL6	Myosin light chain 6	20.178		Q861U5	─	40S ribosomal protein S18 (Fragment)	20.0842
	A0A4W2HHA6	─	Histone H2B	20.1631		Q58DW5	RPL5	60S ribosomal protein L5	20.0788
	P62803	─	Histone H4	20.1444		A0A4W2CRW3	─	Annexin	20.0586
	A0A4W2CAD9	MYL12B	Myosin regulatory light chain 12B	20.1401		A0A4W2BUC1	COPG1	Coatomer subunit gamma	20.0413
	F1MNN6	MVP	Major vault protein	20.1141		E1BDX8	DYNC1H1	Dynein cytoplasmic 1 heavy chain 1	20.0007
	Q58DW5	RPL5	60S ribosomal protein L5	20.1134		Q861S4	RPL21	60S ribosomal protein L21 (Fragment)	19.9773
	Q58DM9	RPL27A	60S ribosomal protein L27a	20.1067		A0A4W2CSQ2	NACA	Nascent polypeptide associated complex subunit alpha	19.971
	A0A4W2HGT2	RPS27	40S ribosomal protein S27	20.0861		A0A4W2CAD9	MYL12B	Myosin regulatory light chain 12B	19.9518
	A0A4W2C3S4	RPL3	Uncharacterized protein	20.0817		A0A4W2I9R5	TUBB2A	Tubulin beta chain	19.9051
	A0A4W2HGE7	RPL13	60S ribosomal protein L13	20.077		A0A4W2HPP0	─	Uncharacterized protein	19.8855
	A0A4W2H6J4	ELOA	60S ribosomal protein L11	20.0719		Q28908	─	Mucin (Fragment)	19.8692
	A0A4W2G1A4	KRT76	Keratin, type II cytoskeletal 2 oral-like	20.0357		A0A4W2G1A4	KRT76	Keratin, type II cytoskeletal 2 oral-like	19.8313
	A0A4W2CSQ2	NACA	Nascent polypeptide associated complex subunit alpha	20.0268		A0A3Q1MM65	RPL4	60S ribosomal protein L4	19.8222
	Q76I82	RPS15A	40S ribosomal protein S15a	20.0243		E9RHW1	HSPB1	Heat shock 27 kDa protein	19.7627
	A0A4W2DJ99	LMLN	60S ribosomal protein L35a	19.9912		Q58DM9	RPL27A	60S ribosomal protein L27a	19.7626
	A0A4W2EAU0	RPS27A	Ubiquitin carboxyl extension protein 80	19.9656		A0A4W2GRC2	EIF2S3	Protein-synthesizing GTPase	19.7565
	Q3MHM5	TUBB4B	Tubulin beta-4B chain	19.9604		A0A4W2DJ99	LMLN	60S ribosomal protein L35a	19.7511
	F1N301	RPL22	Ribosomal protein L22	19.9466		Q76I82	RPS15A	40S ribosomal protein S15a	19.7508
	E9RHW1	HSPB1	Heat shock 27 kDa protein	19.8922		P10096	GAPDH	Glyceraldehyde-3-phosphate dehydrogenase	19.743
	A0A4W2F4I2	RPL23	60S ribosomal protein L23	19.8493		A0A3Q1M4X6	SMUG1	Single-strand selective monofunctional uracil DNA glycosylase	19.7425
	A0A4W2FD30	RPS15	40S ribosomal protein S15	19.8094		E1BM92	PROM2	Prominin 2	19.7086
	A0A4W2EG96	VCP	15S Mg(2+)-ATPase p97 subunit	19.7955		E9LZ03	─	Prominin-1	19.6948
	A0A4W2E5K6	LOC113883694	Uncharacterized protein	19.7484		A0A4W2HGT2	RPS27	40S ribosomal protein S27	19.6853
	A0A4W2E5E8	RPL28	60S ribosomal protein L28	19.745		A0A3Q1LRY6	NCL	Nucleolin	19.6593
	A0A4W2IEJ4	MYOF	Myoferlin	19.7272		A0A4W2EG96	VCP	15S Mg(2+)-ATPase p97 subunit	19.6188
	A0A3Q1LRY6	NCL	Nucleolin	19.7136		Q3SYR8	JCHAIN	Immunoglobulin J chain	19.6147
	A0A4W2EM37	RPL10	Ribosomal	19.6788		A0A4W2DTY6	RPLP2	60S acidic ribosomal protein P2	19.6105
	A0A4W2CD08	─	40S ribosomal protein S23	19.6598		F1MNN6	MVP	Major vault protein	19.5732
	P10096	GAPDH	Glyceraldehyde-3-phosphate dehydrogenase	19.6146		P62871	GNB1	Guanine nucleotide-binding protein G(I)/G(S)/G(T) subunit beta-1	19.5705
	Q3SYZ7	RPL34	60S ribosomal protein L34 (Fragment)	19.5983		A7E3D9	ACSL4	ACSL4 protein (Fragment)	19.5528
	A0A4W2I9R5	TUBB2A	Tubulin beta chain	19.5531		F1MMU4	H1-10	H1.10 linker histone	19.5488
	A0A4W2HPZ4	RARRES1	Retinoic acid receptor responder 1	19.5508		Q3SYZ7	RPL34	60S ribosomal protein L34 (Fragment)	19.5185
	A0A4W2CRW3	─	Annexin	19.5253		A0A4W2ISK3	S100A10	Calpactin I light chain	19.509
	A0A4W2E7R0	RPS11	40S ribosomal protein S11	19.5043		F1N6C4	EPS8	Epidermal growth factor receptor pathway substrate 8	19.5011
	P50227	SULT1A1	Sulfotransferase 1A1	19.5036		A0A4W2HF29	RPL30	60S ribosomal protein L30	19.4804
	F1MGQ5	ITCH	E3 ubiquitin-protein ligase	19.448		P50227	SULT1A1	Sulfotransferase 1A1	19.4665
	A0A4W2FQ19	UPK1B	Tetraspanin	19.4409		A0A4W2E7R0	RPS11	40S ribosomal protein S11	19.426
	F1MMU4	H1-10	H1.10 linker histone	19.4161		A0A4W2IRD9	ENPP3	Ectonucleotide pyrophosphatase/phosphodiesterase 3	19.4236
	A7E3D9	ACSL4	ACSL4 protein (Fragment)	19.4089		A0A4W2HGE7	RPL13	60S ribosomal protein L13	19.3855
	F6S1Q0	KRT18	Keratin 18	19.4038		F6S1Q0	KRT18	Keratin 18	19.3508
	A0A4W2GRC2	EIF2S3	Protein-synthesizing GTPase	19.3926		A0A4W2E5E8	RPL28	60S ribosomal protein L28	19.3387
	A0A4W2BUC1	COPG1	Coatomer subunit gamma	19.3754		A0A4W2EM37	RPL10	Ribosomal	19.3351
	A0A4W2FJT1	HSPA8	Heat shock protein family A (Hsp70) member 8	19.368		A2VE06	RPS4Y1	40S ribosomal protein S4	19.334
