# Supplementary material for: Deciphering the dialogue between the bovine blastocyst and the uterus: embryo-induced alterations in extracellular vesicle protein content from an ex vivo model and the in vivo environment
Source: J Anim Sci Biotechnol. 2025 Oct 24;16:137. doi: 10.1186/s40104-025-01270-1 (PMC12551311; doi:10.1186/s40104-025-01270-1)
Supplement: Supplementary file 5 — Additional file 5. Proteomic profile of conditioned medium extracellular vesicles (CM-EVs). A. All 1501 proteins present in CM-EVs from explants cultured alone. B. All 1975 proteins present in CM-EVs from explants cocultured with embryos. C. All 82 proteins present in CM-EVs from embryos cultured alone. D. Top 100 most abundant proteins in CM-EVs from EXPL, EXPL+EMB and EMB. [file 40104_2025_1270_MOESM5_ESM.xlsx]

## Sheet: (A) EXPL
	Additional file 5. Proteomic profile of conditioned medium extracellular vesicles (CM-EVs).
	Additional file 5A. All 1,501 proteins present in CM-EVs from explants cultured alone.
	Accession	Symbol	Description
	E1BAU6	INPP5E	Inositol polyphosphate-5-phosphatase E
	A0A4W2FD79	ZNF638	Zinc finger protein 638
	A0A4W2G1A4	KRT76	Keratin, type II cytoskeletal 2 oral-like
	A0A4W2CGL9	SMC3	Chondroitin sulfate proteoglycan 6
	A0A3Q1M4X6	SMUG1	Single-strand selective monofunctional uracil DNA glycosylase
	F6S1Q0	KRT18	Keratin 18
	A0A4W2ENX3	KRT75	Keratin 75
	F1MF78	SYNE2	Spectrin repeat containing nuclear envelope protein 2
	A0A4W2GNU2	ASNA1	ATPase ASNA1
	A0A4W2H231	DSP	Desmoplakin
	F1MU12	KRT8	Keratin, type II cytoskeletal 8
	A0A3Q1M1M7	JUP	Junction plakoglobin
	A0A4W2DYQ2	ACTB	Actin beta
	F1MIW8	DSG1	Desmoglein-1
	A0A4W2E085	SRSF3	Serine and arginine rich splicing factor 3
	A0A4W2BWI2	SEC16A	Protein transport protein sec16
	A0A4W2GAK0	SYNE1	Spectrin repeat containing nuclear envelope protein 1
	A0A4W2ECV0	AIDA	Axin interactor, dorsalization associated
	Q0MRP5	LZ	Lysozyme
	A0A4W2GW83	ALB	Albumin
	V6F7W7	UBE4A	Ubiquitin conjugation factor E4 A
	P08728	KRT19	Keratin, type I cytoskeletal 19
	A0A4W2IEJ4	MYOF	Myoferlin
	A0A4W2E220	FARSA	Peroxiredoxin 2
	A0A4W2EAU0	RPS27A	Ubiquitin carboxyl extension protein 80
	A0A3Q1LWU2	SPTBN2	Spectrin beta chain
	F5XVA9	VWF	von Willebrand factor
	A0A3Q1MJ97	SYPL1	Synaptophysin like 1
	A0A4W2HPP0	─	Uncharacterized protein
	P62803	─	Histone H4
	A0A3Q1LVU1	FTH1	Ferritin
	A0A3Q1LUE9	─	Ig-like domain-containing protein
	A0A4W2HHA6	─	Histone H2B
	A0A4W2BY01	VCL	Metavinculin
	Q2T9S0	TUBB3	Tubulin beta-3 chain
	A0A3Q1ML29	RANGAP1	Ran GTPase activating protein 1
	A0A4W2EBU0	ARG1	Arginase
	A0A3Q1MQZ2	ACLY	ATP-citrate synthase
	A0A3Q1MDT7	─	Histone H4
	E1BK63	─	Ribosomal protein L15
	Q1JPK9	ARPC1B	Actin related protein 2/3 complex subunit 1B (Fragment)
	P10096	GAPDH	Glyceraldehyde-3-phosphate dehydrogenase
	A0A4W2D9J3	PTX3	Uncharacterized protein
	F1MBP8	COPS5	COP9 signalosome subunit 5
	A0A4W2H0D3	ALDH2	Aldehyde dehydrogenase 2 family member
	F1MJ96	ARHGEF37	Rho guanine nucleotide exchange factor 37
	G3N156	PKP1	Plakophilin-1
	A0A3Q1N2S6	PEF1	Penta-EF-hand domain containing 1
	A0A4W2EH60	USP5	Ubiquitin carboxyl-terminal hydrolase
	G3MXV0	FKBP5	Peptidylprolyl isomerase
	A0A4W2HV66	RPS16	Ribosomal protein S16
	A0A4W2FX89	IGF2R	Insulin like growth factor 2 receptor
	A0A452DI79	TSN	Component 3 of promoter of RISC
	A0A4W2HL62	RAB5A	RAB5A, member RAS oncogene family
	P79103	RPS4	40S ribosomal protein S4
	A0A3Q1M2V8	DOCK1	Dedicator of cytokinesis 1
	F1MLE1	DIP2B	Disco interacting B
	F1MFI5	SDK1	Sidekick cell adhesion molecule 1
	O97680	TXN	Thioredoxin
	A0A4W2CVQ1	ANXA2	Annexin
	Q3ZCK1	EIF3L	Eukaryotic translation initiation factor 3 subunit L
	A0A4W2FCC2	NAGK	GlcNAc kinase
	P68103	EEF1A1	Elongation factor 1-alpha 1
	A0A4W2FHJ6	MTA2	Metastasis associated 1 family member 2
	Q3ZC44	HNRNPAB	Heterogeneous nuclear ribonucleoprotein A/B
	A0A4W2F627	HNRNPR	Heterogeneous nuclear ribonucleoprotein R
	E1BQ37	SFPQ	Splicing factor proline and glutamine rich
	A0A4W2H2B3	VPS18	Vacuolar protein sorting-associated protein 18 homolog
	A0A4W2E1E2	CLIP1	Uncharacterized protein
	V6F957	TAGLN	Transgelin
	A0A4W2BW17	EMILIN2	Elastin microfibril interfacer 2
	Q58D70	PPP2CA	Serine/threonine-protein phosphatase
	A0A4W2IBK1	CTSD	Cathepsin D
	A0A4W2GJT0	TPM1	Tropomyosin 1
	Q76I82	RPS15A	40S ribosomal protein S15a
	Q32LC3	EIF1AX	Eukaryotic translation initiation factor 4C
	Q0VCH9	GLIPR2	GLI pathogenesis-related 2
	A0A4W2DRA8	GPX1	Glutathione peroxidase
	E1B7Q2	AK7	Nucleoside-diphosphate kinase
	A0A4W2EB17	SHMT2	Serine hydroxymethyltransferase
	A0A3Q1MCC2	AP3D1	AP-3 complex subunit delta
	F1N3S4	CUL4A	Cullin 4A
	A0A4W2G0F1	GOLGA3	Golgin A3
	A0A4W2HN45	TMEM30A	Cell cycle control protein
	Q71SA2	─	SMK-1 domain-containing protein (Fragment)
	F1MLD0	PANK4	4-phosphopantetheine phosphatase
	A0A4W2GDJ4	VPS13C	Vacuolar protein sorting 13 homolog C
	A5D7E8	PDIA3	Protein disulfide-isomerase
	A0A4W2D9L4	CDK5	Cyclin dependent kinase 5
	A0A4W2GLG6	CACNA2D1	Calcium voltage-gated channel auxiliary subunit alpha2delta 1
	F1MGU7	FGG	Fibrinogen gamma-B chain
	Q9XSJ4	ENO1	Alpha-enolase
	A0A4W2ILY2	TALDO1	Transaldolase
	A0A4W2BZQ6	XRCC6	ATP-dependent DNA helicase 2 subunit 1
	B0JYK4	PRKAR2B	Protein kinase, cAMP-dependent, regulatory, type II, beta
	A0A4W2D0E5	RPL36	60S ribosomal protein L36
	A0A4W2GIZ9	ANXA6	Annexin
	A0A4W2CFP0	GCLC	Glutamate--cysteine ligase
	A7MBJ5	CAND1	Cullin-associated NEDD8-dissociated protein 1
	A0A4W2HRJ1	ACTR1B	Actin related protein 1B
	A0A4W2GLD1	PSMA7	Proteasome subunit alpha type
	Q28824	MYLK	Myosin light chain kinase, smooth muscle
	A0A4W2I4Z5	COPS4	COP9 signalosome complex subunit 4
	A6H7C4	CBX3	CBX3 protein
	A7E306	NID2	NID2 protein
	A0A4W2CIB6	VIM	Vimentin
	P62871	GNB1	Guanine nucleotide-binding protein G(I)/G(S)/G(T) subunit beta-1
	A5D7H3	SLC44A2	Choline transporter-like protein 2
	A1A4I8	XPO7	Exportin 7
	F1MLW8	LOC100847119	Uncharacterized protein
	G3MWJ8	DDX3X	RNA helicase
	A7MB50	TBCD	Tubulin-specific chaperone D
	Q2TBX5	SSR4	Translocon-associated protein subunit delta
	A0A4W2IDJ3	ATP13A3	ATPase 13A3
	A0A4W2ECR7	CRYBG1	Crystallin beta-gamma domain containing 1
	Q3ZCE2	ELAVL1	ELAV-like protein
	A0A3Q1MHG7	ANXA4	Annexin
	F1MD77	LAMC1	Laminin subunit gamma 1
	A0A4W2HEC9	RASA4B	RAS p21 protein activator 4B
	A0A4W2DNY9	STIP1	Hsc70/Hsp90-organizing protein
	Q2TBV3	ETFB	Electron transfer flavoprotein subunit beta
	A0A3Q1MCH6	ACP1	Low molecular weight cytosolic acid phosphatase
	A0A4W2H200	COL14A1	Collagen type XIV alpha 1 chain
	A0A4W2HAX4	TTLL12	Tubulin tyrosine ligase like 12
	A0A4W2FA33	MTHFD1	C-1-tetrahydrofolate synthase, cytoplasmic
	E1BEK9	UPF1	UPF1 RNA helicase and ATPase
	A0A4W2F0F2	TMPRSS6	Sulfurtransferase
	A0A4W2F0I3	COPA	Coatomer subunit alpha
	A0A4W2DW54	ALDH18A1	Delta-1-pyrroline-5-carboxylate synthase
	E1BH78	SNRNP200	Small nuclear ribonucleoprotein U5 subunit 200
	Q3SYV4	CAP1	Adenylyl cyclase-associated protein 1
	A0A4W2BW23	IGHM	Immunoglobulin heavy constant mu
	A0A4W2C9V0	MFGE8	Milk fat globule-EGF factor 8 protein
	A0A4W2FU58	G6PD	Glucose-6-phosphate 1-dehydrogenase
	G3X743	RNPEP	Arginyl aminopeptidase
	A0A4W2EH52	TPR	Nucleoprotein TPR
	A0A4W2EXD9	PRDX1	Peroxiredoxin-1
	A0A4W2CDR8	PSMA6	Proteasome subunit alpha type
	A0A3Q1M124	CAPN1	Calcium-activated neutral proteinase 1
	Q3ZC07	ACTC1	Actin, alpha cardiac muscle 1
	G5E630	USP9X	Ubiquitinyl hydrolase 1
	A6QLG1	LOC515358	Malignant T-cell-amplified sequence
	A0A4W2HZM5	ARHGAP1	Rho GTPase activating protein 1
	A0A4W2BU36	AHNAK	PDZ domain-containing protein
	F1N680	CMTM6	CKLF like MARVEL transmembrane domain containing 6
	F1MXR0	BAIAP2L1	BAR/IMD domain containing adaptor protein 2 like 1
	A6H742	PLS1	Plastin-1
	A0A4W2HQR5	HUWE1	HECT-type E3 ubiquitin transferase
	A0A452DIF5	H1-2	H1.2 linker histone, cluster member
	A0A4W2CVW6	CPNE1	Copine-1
	A0A4W2DST4	AKAP9	Uncharacterized protein
	Q56JW4	APRT	Adenine phosphoribosyltransferase
	A3KMV5	UBA1	Ubiquitin-like modifier-activating enzyme 1
	A0A4W2HW44	LAP3	Cysteinylglycine-S-conjugate dipeptidase
	A7Z025	PRPF8	PRPF8 protein
	A0A4W2IKB8	SERPINH1	Collagen-binding protein
	A0A4W2C416	TJP1	Uncharacterized protein
	A0A4W2GUV8	RPSA	40S ribosomal protein SA
	A0A4W2BQX9	DEK	DEK proto-oncogene
	A0A4W2HGT2	RPS27	40S ribosomal protein S27
	A0A4W2D2G4	EML4	HELP domain-containing protein
	A0A4W2CHD9	CAPN5	Calpain 5
	A0A4W2HQ09	SMC1A	Structural maintenance of chromosomes protein
	A0A4W2IRI4	ANXA5	Annexin
	A4IFB8	IPO4	IPO4 protein
	A0A4W2EST1	WDR1	WD repeat domain 1
	A0A4W2DH74	COL6A1	Collagen type VI alpha 1 chain
	A0A452DIW4	MDH1	Malate dehydrogenase
	F1MNN6	MVP	Major vault protein
	A0A4W2FKP9	GNAQ	G protein subunit alpha q
	A0A3Q1MTY6	MAP1B	Microtubule associated protein 1B
	A0A4W2E7R0	RPS11	40S ribosomal protein S11
	A5PK97	HAPLN3	HAPLN3 protein
	A0A452DIZ9	MYH10	Myosin-10
	P19858	LDHA	L-lactate dehydrogenase A chain
	A0A4W2CSQ2	NACA	Nascent polypeptide associated complex subunit alpha
	F1MSN2	TACSTD2	Tumor associated calcium signal transducer 2
	A0A4W2C608	─	RING-type domain-containing protein
	J7K1V4	─	Lactotransferrin
	F1MTR1	IQGAP2	IQ motif containing GTPase activating protein 2
	A0A4W2HR21	SPTAN1	Spectrin alpha, non-erythrocytic 1
	A0A3Q1LMV9	EPPK1	Epiplakin 1
	A0A4W2H1W2	CCT8	CCT-theta
	A0A4W2D530	PRPF4	Pre-mRNA processing factor 4
	Q58DR1	HAT1	Histone acetyltransferase type B catalytic subunit
	E1BKZ9	SORT1	Sortilin 1
	A0A4W2G265	AP1M1	AP-1 complex subunit mu-1
	Q0VC36	SFN	14-3-3 protein sigma
	A0A4W2EMD8	RPS6	40S ribosomal protein S6
	A0A4W2BUC7	AARS	Alanine--tRNA ligase
	Q0VCU1	ACO1	Cytoplasmic aconitate hydratase
	A0A4W2FHQ6	UPK3BL2	Uroplakin 3B like 2
	Q148J6	ARPC4	Actin-related protein 2/3 complex subunit 4
	A0A4W2E7Q1	FN1	Fibronectin
	A0A3Q1M647	CAMK2D	Calcium/calmodulin-dependent protein kinase
	A0A4W2HN26	FLNA	Filamin A
	F1N3Y1	TCAF2	TRPM8 channel-associated factor 2
	A0A4W2DSN0	CNDP2	Carnosine dipeptidase 2
	A0A4W2HG87	DDX31	DEAD-box helicase 31
	A7MBH9	GNAI2	G protein subunit alpha i2
	A0A4W2G7H7	ABI3BP	ABI family member 3 binding protein
	A7MB21	FERMT2	FERMT2 protein
	F1N6D5	EFTUD2	116 kDa U5 small nuclear ribonucleoprotein component
	A0A4W2INV2	EEF1B2	Elongation factor 1-beta
	Q0P5I8	GET4	Golgi to ER traffic protein 4 homolog
	A0A4W2H365	TRIM28	Tripartite motif containing 28
	A0A4W2I3E8	CUL4B	Cullin 4B
	A0A3Q1LUJ8	ATP1A1	Sodium/potassium-transporting ATPase subunit alpha
	F1MJH8	ARHGAP18	Rho GTPase activating protein 18
	A0A4W2H475	RPLP0	60S acidic ribosomal protein P0
	G3X696	SLK	Non-specific serine/threonine protein kinase
	A0A4W2ET72	NCKAP1	Uncharacterized protein
	A0A4W2IBW3	CCAR2	Cell cycle and apoptosis regulator 2
	A0A4W2HBK9	CCT4	T-complex protein 1 subunit delta
	A0A4W2C1X7	H1-0	Histone H1.0
	E1B7E3	GOLGA4	Golgin A4
	A0A4W2ERZ0	GNAI3	G protein subunit alpha i3
	A5D9B6	SDCBP	Syntenin
	A0A4W2FQ02	HSPA9	75 kDa glucose-regulated protein
	A0A4W2FJT1	HSPA8	Heat shock protein family A (Hsp70) member 8
	A0A3Q1ML65	EEA1	Early endosome antigen 1
	A0A4W2CJT3	NUMA1	Uncharacterized protein
	A0A4W2FNC1	BCAP31	B-cell receptor-associated protein
	A0A4W2D7L8	PKM	Pyruvate kinase
	A8E654	COL18A1	COL18A1 protein
	A0A4W2H4J1	DDX17	RNA helicase
	A0A4W2CPZ8	YWHAB	Tyrosine 3-monooxygenase/tryptophan 5-monooxygenase activation protein beta
	A0A4W2DDK7	CCT3	T-complex protein 1 subunit gamma
	A0A4W2CVZ4	HNRNPU	Heterogeneous nuclear ribonucleoprotein U
	G3N262	RPS3A	40S ribosomal protein S3a
	A0A4W2E1C8	PPP2R5D	Serine/threonine-protein phosphatase 2A 56 kDa regulatory subunit
	A0A4W2DQS5	MYH11	Uncharacterized protein
	A0A4W2HJ15	RBM47	RNA-binding motif protein 47
	P63243	RACK1	Receptor of activated protein C kinase 1
	F1MNS5	ENPP1	Ectonucleotide pyrophosphatase/phosphodiesterase 1
	A6QLB5	EML3	EML3 protein
	A0A4W2HK63	RPL10A	Ribosomal protein
	A0A4W2CKM0	RRBP1	Ribosome binding protein 1
	A0A4W2E3F4	PTK7	Uncharacterized protein
	A0A4W2CP27	PABPC1	Polyadenylate-binding protein
	A0A4W2H221	FGA	Fibrinogen alpha chain
	A0A4W2E3D4	SNRPB2	Small nuclear ribonucleoprotein polypeptide B2
	F1MM34	CTNNA1	Catenin alpha-1
	A0A4W2HAJ8	PREP	Prolyl endopeptidase
	A0A4W2ET17	ALDH7A1	Aldehyde dehydrogenase (NAD(+))
	G3X6L9	EPRS1	Glutamyl-prolyl-tRNA synthetase 1
	E1BKS0	EPS8L1	EPS8 like 1
	A0A3Q1LFD0	ARFGEF1	Brefeldin A-inhibited guanine nucleotide-exchange protein 1
	A0A4W2DA54	HSPG2	Uncharacterized protein
	A0A4W2I4L1	DNPEP	Aspartyl aminopeptidase
	P20072	ANXA7	Annexin A7
	A0A4W2HE22	DERA	2-deoxy-D-ribose 5-phosphate aldolase
	E1BDX8	DYNC1H1	Dynein cytoplasmic 1 heavy chain 1
	A0A4W2EX31	FAP	Fibroblast activation protein alpha
	A0A3Q1LQ26	ATP8A1	Phospholipid-transporting ATPase
	A0A3Q1LTY7	AGRN	Agrin
	A0A4W2CZ38	EHD4	EH domain containing 4
	F1MUN7	ANXA11	Annexin
	A0A4W2HNU0	MYO1C	Myosin IC
	Q58DW5	RPL5	60S ribosomal protein L5
	A0A3Q1MQ34	FLNB	Filamin B
	A0A4W2FQZ6	TOP1	DNA topoisomerase I
	F1MQ37	MYH9	Myosin heavy chain 9
	A0A3Q1LPC1	EGFLAM	Pikachurin
	E1BN24	ZNFX1	Zinc finger NFX1-type containing 1
	A0A4W2D9H6	HSD17B4	Hydroxysteroid 17-beta dehydrogenase 4
	A0A4W2HIH1	XPO1	Exportin 1
	A7MBA7	XRCC5	X-ray repair cross complementing 5
	V6F7T1	DLAT	Acetyltransferase component of pyruvate dehydrogenase complex
	Q8WMY2	FDPS	Farnesyl pyrophosphate synthase
	P55859	PNP	Purine nucleoside phosphorylase
	F1MS40	CFDP2	Craniofacial development protein 2
	A0A452DJ66	TUBA1D	Tubulin alpha chain
	A0A4W2DDF9	MACF1	Uncharacterized protein
	A5PKJ5	UNC45A	UNC45A protein
	A0A4W2H3F4	TOP2B	DNA topoisomerase 2
	F1MMA0	ILF3	Interleukin enhancer binding factor 3
	A0A4W2HI00	KTN1	Kinectin 1
	A0A3Q1LXK9	PLEC	Plectin
	A0A4W2CU21	PSAT1	Phosphoserine aminotransferase
	A0A4W2E9V9	DCTN1	Dynactin subunit 1
	Q28042	OVGP1	Oviduct-specific glycoprotein (Fragment)
	A0A4W2DF00	TAGLN2	Transgelin
	A0A4W2C8Y2	EIF4A1	RNA helicase
	A7E355	SYNCRIP	SYNCRIP protein (Fragment)
	F1MDH3	TLN1	Talin 1
	A0A4W2DX34	SEC23IP	SEC23 interacting protein
	A0A4W2FWL8	MYO6	Unconventional myosin-6
	A5D7D1	ACTN4	Alpha-actinin-4
	A0A4W2FSW2	COPB1	Coatomer subunit beta
	A0A4W2HV14	STXBP1	Syntaxin binding protein 1
	A0A4W2ET20	ACSS3	Propionate--CoA ligase
	A0A4W2GN98	NID1	Nidogen 1
	A0A4W2HM59	CSPG4	Chondroitin sulfate proteoglycan 4
	A0A4W2E6H3	IQGAP1	IQ motif containing GTPase activating protein 1
	A0A088Q0A9	─	9CETA 60 kDa chaperonin
	A0A4W2D222	ELP1	Elongator complex protein 1
	Q29S21	KRT7	Keratin, type II cytoskeletal 7
	A0A4W2CN44	DES	Desmin
	Q0VCX2	HSPA5	Endoplasmic reticulum chaperone BiP
	A0A4W2D453	TNC	Uncharacterized protein
	F1MYG5	LMNA	Lamin A/C
	A0A3Q1MFI2	FAM120A	Constitutive coactivator of PPAR-gamma-like protein 1
	Q95M18	HSP90B1	Endoplasmin
	F1MYC9	SPTBN1	Spectrin beta chain
	A0A4W2DXW5	EIF4A3	RNA helicase
	F1N6C4	EPS8	Epidermal growth factor receptor pathway substrate 8
	E1BPL8	MME	Atriopeptidase
	A0A4W2GV41	CLTC	Clathrin heavy chain
	A0A4W2E8T3	CD109	CD109 molecule
	E1BFV0	KPNB1	Karyopherin subunit beta 1
	F2FB38	MUC16	Mucin-16
	A0A4W2IET3	PYGL	Alpha-1,4 glucan phosphorylase
	A0A4W2GH10	ANPEP	Aminopeptidase
	A0A4W2E9H5	ATP2B2	Calcium-transporting ATPase
	A0A3Q1MGJ7	PKHD1L1	PKHD1 like 1
	Q0V7N1	SUSD2	Sushi domain containing 2 (Fragment)
	Q76LV2	HSP90AA1	Heat shock protein HSP 90-alpha
	A0A4W2DVZ1	TUBB	Tubulin beta chain
	Q3MHM5	TUBB4B	Tubulin beta-4B chain
	A0A4W2BUC1	COPG1	Coatomer subunit gamma
	A0A4W2CTC9	A2M	Uncharacterized protein
	A0A4W2I521	EPHX2	Epoxide hydrolase 2
	A0A3Q1MPS4	ACTN1	Alpha-actinin-1
	Q76LV1	HSP90AB1	Heat shock protein HSP 90-beta
	E9RHW1	HSPB1	Heat shock 27 kDa protein
	Q3SYR8	JCHAIN	Immunoglobulin J chain
	F1MZ85	VCAN	Versican core protein
	A0A4W2III8	COL15A1	Collagen type XV alpha 1 chain
	P50227	SULT1A1	Sulfotransferase 1A1
	A0A4W2EG96	VCP	15S Mg(2+)-ATPase p97 subunit
	A0A4W2C164	─	Uncharacterized protein
	A0A4W2I9D0	LOC113886404	GST class-pi
	A0A4W2H2Y9	AHCY	Adenosylhomocysteinase
	B0JYL8	CFL1	Cofilin, non-muscle isoform
	A0A4W2HP47	PSMA5	Proteasome subunit alpha type
	A0A3Q1LGL7	LAMA4	Laminin subunit alpha 4
	A6QQG2	ZKSCAN8	ZNF192 protein
	A0A4W2FL04	─	Histone H2A
	A0A4W2FND9	PSMB1	Proteasome subunit beta
	P23805	CGN1	Conglutinin
	F1MNT4	LAMB1	Laminin subunit beta 1
	G8JKX4	ACTA2	Actin, aortic smooth muscle
	A0A4W2EZ83	LDHB	L-lactate dehydrogenase
	A7MBI5	DPYSL3	DPYSL3 protein
	B0JYN8	PSMB3	Proteasome subunit beta
	Q5E9K0	PSMB2	Proteasome subunit beta type-2
	A0A4W2FW26	PSMA1	Proteasome subunit alpha type
	Q58DU5	PSMA3	Proteasome subunit alpha type-3
	Q5EAD2	PHGDH	D-3-phosphoglycerate dehydrogenase
	A0A4W2I9R5	TUBB2A	Tubulin beta chain
	A0A4W2GXB1	LOC113891189	Aldose reductase
	B0JYN2	RAN	GTP-binding nuclear protein Ran
	A0A4W2EXX8	RPS8	40S ribosomal protein S8
	A0A4W2H2D6	PSMB4	Proteasome subunit beta
	A0A3Q1LZ47	MACROH2A1	Core histone macro-H2A
	A0A4W2FQT7	PSMA4	Proteasome subunit alpha type
	A0A4W2EAK8	CLTA	Clathrin light chain
	A0A3Q1NL81	NUP93	Nuclear pore complex protein Nup93
	A5D7N2	HIST2H2BE	Histone H2B
	A0A4W2D514	PTGFRN	Uncharacterized protein
	A0A4W2I9I1	CD81	Tetraspanin
	A0A4W2BU99	HOOK3	Hook microtubule tethering protein 3
	A0A4W2C4Q9	CKB	Creatine kinase
	A0A4W2CUW9	SCFD1	Sec1 family domain containing 1
	F1MBF6	RAB6A	RAB6A, member RAS onco family
	A0A4W2ISK3	S100A10	Calpactin I light chain
	A0A4W2EH98	IPO5	Importin 5
	A0A4W2ECC5	ALDH1A1	Aldehyde dehydrogenase 1 family member A1
	A0A4W2C3R2	H1-5	H15 domain-containing protein
	A0A4W2GGE1	PSMA2	Proteasome subunit alpha type
	A0A4W2DX00	H1-3	Histone H1.3
	A0A4W2D5W8	EEF2	Death associated protein kinase 3
	E1BNE7	CAVIN1	Caveolae associated protein 1
	A0A4W2FG68	MDH2	Malate dehydrogenase
	A0A5A4UBP5	hsp70	Heat shock protein 70
	A0A4W2GCG8	HSPA6	Heat shock protein family A (Hsp70) member 6
	A0A4W2F9C0	YBX1	Y-box binding protein 1
	F1N7B5	CUL5	Cullin 5
	A0A4W2EFE8	RPL18	Ribosomal protein L18
	Q1JPA2	EEF1G	Elongation factor 1-gamma (Fragment)
	A0A3Q1LRY6	NCL	Nucleolin
	A5D9H5	HNRNPD	Heterogeneous nuclear ribonucleoprotein D
	A0A4W2DW35	CLIC1	Chloride intracellular channel protein
	Q3T169	RPS3	40S ribosomal protein S3
	P62261	YWHAE	14-3-3 protein epsilon
	Q2KIV8	GSTM3	Glutathione S-transferase
	Q3MHG3	MPST	Sulfurtransferase
	Q861U5	─	40S ribosomal protein S18 (Fragment)
	F1MUP9	VAT1	Vesicle amine transport 1
	A0A4W2EQU6	PSMB5	Proteasome subunit beta
	F1MMU4	H1-10	H1.10 linker histone
	A0A4W2HER7	SRSF2	Serine/arginine-rich splicing factor 2
	Q0VC27	HMGA1	High mobility group AT-hook 1
	F1MEP6	EPCAM	Epithelial cell adhesion molecule
	A0A4W2IE70	ATIC	AICAR transformylase/inosine monophosphate cyclohydrolase
	Q2KJH9	ALDH9A1	4-trimethylaminobutyraldehyde dehydrogenase
	A0A4W2CZB0	RTN4	Reticulon
	F1N2F1	NIBAN1	Niban apoptosis regulator 1
	E1BP91	NPEPPS	Aminopeptidase
	Q2HJ38	CNN1	Calponin-1
	Q1RMX7	NANS	N-acetylneuraminate synthase
	Q3ZCI4	PGD	6-phosphogluconate dehydrogenase, decarboxylating
	A0A4W2DN05	CTNNB1	Catenin beta 1
	Q861V5	─	Peptidyl-prolyl cis-trans isomerase (Fragment)
	A0A4W2BWD1	RAB1B	RAB1B, member RAS oncogene family
	A0A4W2GDR3	ARF3	Peptidylprolyl isomerase
	A0A3Q1MNN2	AKR7A2	Aldo-keto reductase family 7 member A2
	Q3MHN0	PSMB6	Proteasome subunit beta type-6
	A0A4W2HD57	PSMD5	26S proteasome non-ATPase regulatory subunit 5
	A0A4W2CRS0	FASN	Fatty acid synthase
	A0A4W2F1U3	PDXK	Pyridoxal kinase
	A5D785	CSE1L	Exportin-2
	A0A4W2GQ59	FLNC	Filamin C
	A0A4W2D7F7	DPYSL2	Dihydropyrimidinase-related protein 2
	A1A4J1	PFKL	ATP-dependent 6-phosphofructokinase, liver type
	A0A4W2CX08	PGM5	Uncharacterized protein
	A0JN52	SF3B3	Splicing factor 3B subunit 3
	B0JYM7	SMS	Spermine synthase
	A0A452DIA7	RPS2	40S ribosomal protein S2
	A7Z085	WDR82	WD repeat domain 82
	A0A4W2EEZ6	PYGB	Alpha-1,4 glucan phosphorylase
	Q2KJE7	PSME1	Proteasome (Prosome, macropain) activator subunit 1 (PA28 alpha)
	E1B864	ITGB4	Integrin beta
	A0A4W2DBT5	PGM2	Phosphoglucomutase 2
	A0A4W2GZL4	IL1RAP	Interleukin 1 receptor accessory protein
	Q2TBQ5	RPL7A	60S ribosomal protein L7a
	E1BMW9	PURA	Purine rich element binding protein A
	A0A4W2FVJ4	LOC113889505	Glutathione transferase
	A0A3Q1MM65	RPL4	60S ribosomal protein L4
	A0A3Q1LXR9	ACTR2	Actin-related protein 2
	A0A4W2E7H4	RPL6	60S ribosomal protein L6
	A0A4W2IPV4	PTPRG	Protein-tyrosine-phosphatase
	A0A4W2CRW3	─	Annexin
	A0A4W2CSD8	YWHAZ	Tyrosine 3-monooxygenase/tryptophan 5-monooxygenase activation protein zeta
	A0A3Q1M6K6	ACO2	Aconitate hydratase, mitochondrial
	A0A4W2FS86	PRDX5	Peroxiredoxin-5
	A0A4W2HRK8	─	Uncharacterized protein
	Q3SX44	DDAH2	N(G),N(G)-dimethylarginine dimethylaminohydrolase 2
	A0A4W2GAA4	RPL7	Ribosomal protein L7
	G3MYE7	MECP2	Methyl-CpG-binding protein 2
	A0A4W2HSI3	CAPZA1	F-actin-capping protein subunit alpha
	A0A4W2C8R9	CD9	Tetraspanin
	A0A4W2EA26	ATP6V0D1	ATPase H+ transporting V0 subunit d1
	A0A4W2DYR8	DHX9	DEAH box protein 9
	A0A4W2HXY3	LOC113879933	Serpin A3-1
	A7YY28	ABHD14B	Protein ABHD14B
	A0A4W2DJY6	LOC113879933	SERPIN domain-containing protein
	F1N1S0	SSBP1	Single-stranded DNA-binding protein
	A0A4W2DT05	ITGA6	Integrin
	A0A4W2IE73	PGK1	Phosphoglycerate kinase
	A0A4W2EPP2	GLUD1	Glutamate dehydrogenase (NAD(P)(+))
	A5D973	PPP2R1A	Alpha isoform of regulatory subunit A, protein phosphatase 2
	Q5E9A3	PCBP1	Poly(rC)-binding protein 1
	A0A4W2IMT5	PAK2	Non-specific serine/threonine protein kinase
	A0A3Q1NGX5	ILF2	Interleukin enhancer binding factor 2
	A0A3Q1MRG1	CUL3	Cullin 3
	A0A4W2HL08	CAPS	Calcyphosine
	A0A4W2GQZ4	USO1	General vesicular transport factor p115
	A0A4W2H7F8	CYRIB	Family with sequence similarity 49 member B
	A0A4W2E0U9	RPL19	Ribosomal protein L19
	A0A4W2E583	ITGB1	Integrin beta
	A0A4W2GPI4	LOC113883341	Eukaryotic translation initiation factor 3 subunit C
	A0A4W2D2Y6	RPS9	40S ribosomal protein S9
	A0A4W2DNT9	RARS1	Arginine--tRNA ligase, cytoplasmic
	E1BGJ0	LRP1	LDL receptor related protein 1
	A5D7A2	GARS1	Diadenosine tetraphosphate synthetase
	A0A4W2G877	VARS1	Valine--tRNA ligase
	A0A4W2D2A7	PSME2	Proteasome activator subunit 2
	A6QQT4	ALDH3A2	Aldehyde dehydrogenase
	A0A4W2FZS3	PSMB9	Proteasome subunit beta
	A0A4W2CDD8	RPL27	60S ribosomal protein L27
	A0A4W2H6J4	ELOA	60S ribosomal protein L11
	A0A4W2ETJ7	HNRNPK	Heterogeneous nuclear ribonucleoprotein K
	A0A6B9SDY7	─	Ig lamda chain variable region (Fragment)
	A0A4W2GCT4	PSMC5	Proteasome 26S subunit, ATPase 5
	A0A4W2C999	PIK3C2A	40S ribosomal protein S13
	Q3YJL7	BoLA	MHC class I antigen (Fragment)
	A0A4W2DVR2	IGHM	Immunoglobulin heavy constant mu
	A0A4W2GGV4	EIF3A	Eukaryotic translation initiation factor 3 subunit A
	A0A4W2EE48	MYH14	Myosin heavy chain 14
	A0A4W2C0H3	PSMB8	Proteasome subunit beta
	A0A4W2FQF1	A2M	Alpha-2-macroglobulin
	A6H768	GALK1	Galactokinase
	Q58DM9	RPL27A	60S ribosomal protein L27a
	F1MY44	HNRNPM	Heteroous nuclear ribonucleoprotein M
	A0A4W2BVA2	LAMB2	Uncharacterized protein
	E1BEN4	GMPPA	GDP-mannose pyrophosphorylase A
	P09487	ALPL	Alkaline phosphatase, tissue-nonspecific isozyme
	A0A4W2D7Z4	CS	Citrate synthase
	Q861S4	RPL21	60S ribosomal protein L21 (Fragment)
	P04896	GNAS	Guanine nucleotide-binding protein G(s) subunit alpha isoforms short
	A0A4W2EYV4	RPS25	40S ribosomal protein S25
	A0A4W2ID83	SEC13	GATOR complex protein SEC13
	A0A4W2CJ87	PRDX6	Peroxiredoxin-6
	A0A4W2IHM5	PARP1	Poly [ADP-ribose] polymerase
	F1MYX5	LCP1	Lymphocyte cytosolic protein 1
	A0A3Q1LW10	PRDX4	Peroxiredoxin-4
	A0A4W2F392	RPL24	Ribosomal protein L24
	B0JYM5	YWHAQ	14-3-3 protein theta
	A0A4W2C6J7	IDH2	Isocitrate dehydrogenase [NADP]
	A0A4W2HI77	MYBBP1A	MYB binding protein 1a
	A0A4W2DE88	─	Uncharacterized protein
	A0A4W2E6V7	ARPC3	Actin-related protein 2/3 complex subunit 3
	E1BEG2	HNRNPA3	Heteroous nuclear ribonucleoprotein A3
	A0A4W2CPT5	SDC2	Syndecan
	F1MJQ1	RAB7A	Ras-related protein Rab-7a
	A0A4W2EHN2	VPS35	Vacuolar protein sorting-associated protein 35
	G3MZH4	AP1G1	AP-1 complex subunit gamma
	A0A3Q1LV18	CCT2	CCT-beta
	G8JKX8	COPB2	Coatomer subunit beta
	A0A3Q1MAP7	GOLGB1	Golgin B1
	A0A4W2FT04	SNRPE	Small nuclear ribonucleoprotein E
	Q5E9R3	EHD1	EH domain-containing protein 1
	A0A4W2GQ76	MAPK3	Mitogen-activated protein kinase
	A0A4W2E4Y7	MTA1	Uncharacterized protein
	F1MB60	RPS26	40S ribosomal protein S26
	Q862J9	─	60S ribosomal protein L17 (Fragment)
	A0A4W2EM88	EIF5B	Eukaryotic translation initiation factor 5B
	A0A4W2HYH2	PARK7	Maillard deglycase
	A7YWC6	SUB1	Activated RNA polymerase II transcriptional coactivator p15
	A0A4W2C3S4	RPL3	Uncharacterized protein
	E1BIB4	HNRNPL	Heteroous nuclear ribonucleoprotein L
	Q862L6	─	60S ribosomal protein L12 (Fragment)
	F2Z4F0	ACTR1A	Actin related protein 1A
	A0A4W2FHC3	DCN	Decorin
	A5D987	UBE2N	Ubiquitin-conjugating enzyme E2N-like
	G3MWR4	ATP1B1	Sodium/potassium-transporting ATPase subunit beta
	A0A4W2DFR9	─	Ferritin
	A0A3Q1LXX9	COPE	Coatomer subunit epsilon
	A0A4W2HRQ9	MYL6	Myosin light chain 6
	F1MDM4	REEP5	Receptor expression-enhancing protein
	F1MC13	LAMA5	Laminin subunit alpha 5
	G5E531	TCP1	CCT-alpha
	A0A4W2E8T0	RTN3	Reticulon
	A0A4W2FDF5	SF3B1	Splicing factor 3b subunit 1
	A0A4W2I9W7	RAB2A	RAB2A, member RAS oncogene family
	Q3T0E7	PPP1CA	Serine/threonine-protein phosphatase PP1-alpha catalytic subunit
	A0A4W2GUL6	PPP2R2A	Serine/threonine-protein phosphatase 2A 55 kDa regulatory subunit B
	A0A3Q1MRF3	COPS3	COP9 signalosome complex subunit 3
	A7E3D9	ACSL4	ACSL4 protein (Fragment)
	A0A4W2E9H1	TUBB6	Tubulin beta chain
	A0A4W2CMC4	SNRPD3	Small nuclear ribonucleoprotein Sm D3
	A0A4W2C2T9	ST13	STI1 domain-containing protein
	A0A4W2H0C9	LANCL1	LanC like 1
	A0A4W2CHV4	THYN1	Thymocyte nuclear protein 1
	F1MM83	PGLS	6-phosphogluconolactonase
	A0A3Q1M6N7	LTA4H	Leukotriene A(4) hydrolase
	A0A4W2FN01	DCTN2	Dynactin subunit 2
	Q2KJ25	PSMD12	26S proteasome non-ATPase regulatory subunit 12
	A0A4W2EL77	ATP5F1B	ATP synthase subunit beta
	A0A4W2C7K7	AP2B1	AP complex subunit beta
	Q3T0B6	C1QBP	Complement component 1 Q subcomponent-binding protein, mitochondrial
	Q2KJ46	PSMD3	26S proteasome non-ATPase regulatory subunit 3
	A0A4W2CI58	COL1A1	Uncharacterized protein
	Q3MHK9	FSCN1	Fascin
	A0A4W2CHU4	LAMA2	Uncharacterized protein
	A0A3Q1LMX0	CYB5R3	NADH-cytochrome b5 reductase
	A0A4W2D762	SEPTIN2	Septin
	A0A4W2F5Z1	RPS24	40S ribosomal protein S24
	A0A3Q1N0B0	H2AZ2	Histone H2A
	A0A4W2IKL8	LOC113898356	Histone H4
	A0A4W2FD30	RPS15	40S ribosomal protein S15
	Q0VCK5	AP2A2	AP-2 complex subunit alpha-2
	A0A4W2ESD2	AP2M1	AP-2 complex subunit mu
	E1B8N6	LMNB1	Lamin B1
	Q9GMB8	SARS1	Serine--tRNA ligase, cytoplasmic
	A0A4W2GCQ6	VPS26A	VPS26, retromer complex component A
	A0A4W2GZN4	LGALS1	Galectin
	Q3ZBH5	PA2G4	Proliferation-associated 2G4
	E1BF20	HNRNPH1	Heteroous nuclear ribonucleoprotein H1
	A0A4W2CBV3	TP53BP1	Tumor protein p53 binding protein 1
	A5D984	PKM	Pyruvate kinase
	A0A4W2GBN0	APEX1	DNA-(apurinic or apyrimidinic site) endonuclease
	G8JKV5	RPL14	60S ribosomal protein L14
	A0A4W2DTY6	RPLP2	60S acidic ribosomal protein P2
	A0A4W2HLX4	RPA1	Replication protein A subunit
	A0A3Q1MGI8	RRM1	Ribonucleoside-diphosphate reductase
	A0A3Q1LYI5	PSMB10	Proteasome subunit beta
	Q3ZBG1	RAB14	Ras-related protein Rab-14
	Q1JP95	PSMC3	Proteasome 26S ATPase subunit 3 (Fragment)
	A0A4W2GPW6	RTCB	RNA-splicing ligase RtcB homolog
	A0A3Q1MXB7	ACTR3	Actin-like protein 3
	A0JN77	TKFC	Bifunctional ATP-dependent dihydroxyacetone kinase/FAD-AMP lyase (cyclizing)
	A0A4W2BXS6	TTC38	Tetratricopeptide repeat protein 38
	E1BBY7	HSPA4	Heat shock 70 kDa protein 4
	Q3T0W4	PPP1R7	Protein phosphatase 1 regulatory subunit 7
	Q3T148	EIF3M	Eukaryotic translation initiation factor 3 subunit M
	A0A4W2HS87	DDX39B	RNA helicase
	A0A4W2ES13	CLDN1	Claudin
	A5D9G1	UAP1	UDP-N-acteylglucosamine pyrophosphorylase 1
	A0A4W2EVB2	COPS8	COP9 signalosome subunit 8
	A7Z057	YWHAG	14-3-3 protein gamma
	A0A4W2H9Y6	AP2A1	AP-2 complex subunit alpha
	A0A4W2IFL0	RPS5	Ribosomal protein S5
	F1MVT7	EPM2AIP1	EPM2A interacting protein 1
	A0A4W2HGE7	RPL13	60S ribosomal protein L13
	A0A4W2HYA4	EZR	Ezrin
	E1BKM4	PDCD6IP	Programmed cell death 6 interacting protein
	L7R5X3	eef1d	Eukaryotic translation elongation factor 1 delta transcript variant 1
	F1MLV1	PSMC6	26S proteasome regulatory subunit 10B
	E1BLZ8	EIF3F	Eukaryotic translation initiation factor 3 subunit F
	Q3SZI8	IVD	Isovaleryl-CoA dehydrogenase, mitochondrial
	A0A4W2F4I2	RPL23	60S ribosomal protein L23
	A0A4W2DVQ6	CAPZB	F-actin-capping protein subunit beta
	F1MXE4	PSMD6	26S proteasome non-ATPase regulatory subunit 6
	A0A4W2FYN5	SPTAN1	Spectrin alpha, non-erythrocytic 1
	A0A4W2DXX1	SEPTIN9	Septin 9
	A0A4W2FMT5	ETFA	Electron transfer flavoprotein subunit alpha
	Q2KJ42	NONO	Non-POU domain containing octamer binding
	A0A4W2FWS9	ADK	Adenosine kinase
	A0A4W2FWX9	EIF3E	Eukaryotic translation initiation factor 3 subunit E
	A0A4W2ELV0	UTRN	Uncharacterized protein
	A0A4W2GKV6	SEC22B	SEC22 homolog B, vesicle trafficking protein
	A0A4W2IDJ6	EHD2	EH domain containing 2
	P07857	SCP2	Sterol carrier protein 2
	A0A4W2EP25	RAB11B	RAB11B, member RAS oncogene family
	P51176	TGM2	Protein-glutamine gamma-glutamyltransferase 2
	A0A4W2CVW3	RBBP4	RB binding protein 4, chromatin remodeling factor
	A0A4W2HJP0	HMGB1	High mobility group protein 1
	A0A4W2H7C7	ALDH16A1	Aldehyde dehydrogenase family 16 member A1
	A0A3Q1LYB3	COPS6	COP9 signalosome complex subunit 6
	A0A4W2H1B4	SRSF1	Serine/arginine-rich splicing factor 1
	A0A4W2BQZ6	TPMT	Thiopurine S-methyltransferase
	F1MBI1	PSMB7	Proteasome subunit beta
	A8E4P3	STOM	STOM protein
	A4FV37	CAVIN3	Caveolae-associated protein 3
	G3MXJ5	LAMP2	Lysosomal associated membrane protein 2
	A0A4W2BSQ7	PSMD11	Proteasome 26S subunit, non-ATPase 11
	A0A4W2DR39	SEC31A	Uncharacterized protein
	E1BIP2	SLC44A1	Choline transporter-like protein
	A0A4W2CJG3	RPL13A	60S ribosomal protein L13a
	A0A4W2F0S3	DARS1	Aspartate--tRNA ligase, cytoplasmic
	P68102	EIF2S1	Eukaryotic translation initiation factor 2 subunit 1
	A0A4W2GG62	VPS29	Vacuolar protein sorting-associated protein 29
	F1MW06	NOP56	Nucleolar protein 56
	Q5E9D7	PSMC1	Proteasome 26S ATPase subunit 1
	A0A4W2G9D5	ACTL6A	Actin like 6A
	A0A4W2HDP9	RPL8	60S ribosomal protein L8
	A0A4W2EDI5	CAPZA2	F-actin-capping protein subunit alpha
	A0A4W2FDX9	CCT7	T-complex protein 1 subunit eta
	A0A4W2G4P4	IPO7	Importin 7
	F1MDW1	MARS1	Methionine--tRNA ligase, cytoplasmic
	A0A4W2GJQ9	BUB3	BUB3 mitotic checkpoint protein
	A0A4W2EH55	TPM1	Tropomyosin 1
	Q3MHL7	CCT6A	T-complex protein 1 subunit zeta
	A0A4W2CTP6	RAB1A	RAB1A, member RAS oncogene family
	A0A4W2HMP5	CYFIP1	Cytoplasmic FMR1-interacting protein
	Q5E959	STRAP	Serine-threonine kinase receptor-associated protein
	A0A4W2CEH4	NQO1	NAD(P)H quinone dehydrogenase 1
	F1MJI7	LMNB2	Lamin B2
	A0A4W2EAT8	TPM2	Uncharacterized protein
	F1MER7	HSPG2	Heparan sulfate proteoglycan 2
	A0A4W2FRQ2	HDAC1	Histone deacetylase 1
	A0A4W2CYR2	PDIA6	Protein disulfide-isomerase A6
	E1BNQ9	HNRNPUL2	Heteroous nuclear ribonucleoprotein U like 2
	Q3SYZ7	RPL34	60S ribosomal protein L34 (Fragment)
	A0A4W2IFQ9	RBBP7	RB binding protein 7, chromatin remodeling factor
	A0A4W2DU12	ENPP6	Choline-specific glycerophosphodiester phosphodiesterase
	F1MIH2	SEPTIN7	Septin
	Q2HJI9	RBX1	Ring-box 1
	E1BA21	TFAM	Transcription factor A, mitochondrial
	A8E4P2	FARSB	Phenylalanyl-tRNA synthetase beta subunit
	A0A4W2DJK3	NES	IF rod domain-containing protein
	A7E3Q2	HSPA2	Heat shock 70kDa protein 1A
	A0A4W2I8N5	NAP1L4	Nucleosome assembly protein 1 like 4
	A0A3Q1LMM6	PARVA	Parvin alpha
	E1BNP8	SUPT16H	FACT complex subunit
	A0A4W2DJ99	LMLN	60S ribosomal protein L35a
	A0A4W2DF42	RAP1GDS1	Rap1 GTPase-GDP dissociation stimulator 1
	A0A4W2D4U6	SEC23B	Protein transport protein SEC23
	A0A4W2IMF4	ARL6IP5	PRA1 family protein
	A0A4W2FE06	UGP2	UTP--glucose-1-phosphate uridylyltransferase
	P61257	RPL26	60S ribosomal protein L26
	F1MNI4	RAB5B	RAB5B, member RAS onco family
	A0A3Q1LJB6	EIF2B5	eIF-2B GDP-GTP exchange factor subunit epsilon
	A0A4W2BV02	QARS1	Glutaminyl-tRNA synthetase
	A0A3S5ZPI7	CYB5B	Cytochrome b5 type B
	A0A4W2D7N9	EIF4A2	RNA helicase
	A0A4W2DHN1	ACADM	Medium-chain specific acyl-CoA dehydrogenase, mitochondrial
	A0A4W2I1N7	TUBA1A	Tubulin alpha chain
	A0A4W2F424	PSMC2	26S proteasome AAA-ATPase subunit RPT1
	A0A4W2CTM6	PURB	Purine rich element binding protein B
	P12378	UGDH	UDP-glucose 6-dehydrogenase
	Q3SYW1	AP1M2	AP-1 complex subunit mu-2
	A0A4W2I9T2	CLTB	Clathrin light chain
	Q56JX6	RPS28	40S ribosomal protein S28
	A0A3Q1LQU7	CCDC93	Coiled-coil domain-containing protein 93
	A0A4W2DYY3	RAC1	Rac family small GTPase 1
	A0A4W2H3U9	BAX	BCL2 associated X, apoptosis regulator
	Q3T0Y1	OTUB1	Ubiquitin thioesterase
	A0A3Q1MQB1	LOC782688	Uncharacterized protein
	F1MEQ3	DLST	Dihydrolipoyllysine-residue succinyltransferase component of 2-oxoglutarate dehydrogenase complex, mitochondrial
	A0A4W2CKK1	PYCR3	Pyrroline-5-carboxylate reductase
	A0A4W2C4N7	PLP2	MARVEL domain-containing protein
	G3MWT9	AKAP12	A-kinase anchoring protein 12
	Q3SYR7	RPL9	60S ribosomal protein L9
	A0A4W2C091	HERC4	HECT and RLD domain containing E3 ubiquitin protein ligase 4
	F6RFE5	PRMT1	Protein arginine methyltransferase 1
	A0A3Q1ML30	DSTN	Actin-depolymerizing factor
	A0A4W2I9J4	RPS20	40S ribosomal protein S20
	A0A4W2EN68	OSGEP	Probable tRNA N6-adenosine threonylcarbamoyltransferase
	A7E3T7	MAT2A	S-adenosylmethionine synthase
	Q3SYT9	PCBP2	Poly(RC) binding protein 2
	A0A3Q1MIA4	PSMD2	26S proteasome non-ATPase regulatory subunit 2
	A0A4W2DTV6	ESD	S-formylglutathione hydrolase
	A0A4W2C9V1	GOT2	Aspartate aminotransferase
	A0A4W2F6A4	ERH	Enhancer of rudimentary homolog
	F1N0T1	LAMC3	Laminin subunit gamma 3
	A0A4W2I728	NDRG2	Protein NDRG2
	P46196	MAPK1	Mitogen-activated protein kinase 1
	A0A4W2G9E6	─	RRM domain-containing protein
	A0A4W2CSE3	COPS2	COP9 signalosome complex subunit 2
	A0A4W2CK55	NOP58	NOP58 ribonucleoprotein
	A0A4W2FQP8	RPL31	60S ribosomal protein L31
	A0A4W2HUJ9	LAMB2	Laminin subunit beta 2
	A0A4W2CD08	─	40S ribosomal protein S23
	G5E567	IPO9	Importin 9
	A5PKK5	SMARCA2	SMARCA2 protein
	A0A4W2GKH8	FKBP4	Peptidylprolyl isomerase
	A0A4W2GCK4	ADAM10	Disintegrin and metalloproteinase domain-containing protein 10
	A0A4W2GDJ9	PRKACA	cAMP-dependent protein kinase
	A0A4W2HLS1	STAT1	Signal transducer and activator of transcription
	A0A3Q1MFR4	APOB	Apolipoprotein B
	A0A4W2HYT7	NIBAN2	Niban apoptosis regulator 2
	A0A4W2BTN1	IGHM	Immunoglobulin heavy constant mu
	A0A4W2D803	SRI	Sorcin
	A0A4W2CF85	CAPNS1	Calcium-activated neutral proteinase small subunit
	A6QR08	GPS1	GPS1 protein
	A0A4W2G2U8	RAP1A	RAP1A, member of RAS oncogene family
	F1MKH6	NARS1	Asparagine--tRNA ligase
	A0A4W2I5T3	TRA2B	Transformer 2 beta homolog
	Q2KJE5	GAPDHS	Glyceraldehyde-3-phosphate dehydrogenase, testis-specific
	P53710	ITGA2	Integrin alpha-2 (Fragment)
	F1MCZ0	GMPR2	GMP reductase
	P00515	PRKAR2A	cAMP-dependent protein kinase type II-alpha regulatory subunit
	A0A4W2IJ03	RUVBL2	RuvB-like helicase
	A0A4W2GBX8	STAG2	Stromal antigen 2
	A0A452DJS8	TPPP3	Tubulin polymerization-promoting protein family member 3
	E1BJB1	TUBB2A	Tubulin beta chain
	A0A4W2E1N4	LMOD1	WH2 domain-containing protein
	A0A4W2FC99	PML	Promyelocytic leukemia
	A7MBA2	PSMD1	26S proteasome non-ATPase regulatory subunit 1
	A0A4W2E5E8	RPL28	60S ribosomal protein L28
	A0A4W2C9N4	SNRPD1	Small nuclear ribonucleoprotein Sm D1
	Q1LZ81	PDCD6	PDCD6 protein
	Q29460	PAFAH1B3	Platelet-activating factor acetylhydrolase IB subunit alpha1
	A2VDN8	CORO1C	Coronin
	V6F7P3	PAFAH1B2	Platelet-activating factor acetylhydrolase IB subunit beta
	Q2KI86	RPA2	Replication protein A2
	A0A4W2GNJ6	SND1	Staphylococcal nuclease domain-containing protein
	A0A4W2DYY6	EIF3B	Eukaryotic translation initiation factor 3 subunit B
	F1MC86	GMPS	Glutamine amidotransferase
	F1N301	RPL22	Ribosomal protein L22
	A0A4W2GHK0	PGM1	Phosphoglucomutase 1
	O18977	TN-X	Tenascin-X
	A0A6B9SF49	─	Ig lamda chain variable region (Fragment)
	Q17QP9	PSMD14	26S proteasome regulatory subunit RPN11
	A5D7D9	DHX15	RNA helicase
	F1MLB8	ATP5F1A	ATP synthase subunit alpha
	A0A4W2EQV6	AHSA1	Activator of HSP90 ATPase activity 1
	A0A4W2HBA5	PSMD13	26S proteasome non-ATPase regulatory subunit 13
	A0A4W2GRC2	EIF2S3	Protein-synthesizing GTPase
	A0A4W2HWZ6	SF3B2	Splicing factor 3b subunit 2
	A0A4W2DME7	PRPF19	Pre-mRNA-processing factor 19
	A0A4W2F9N8	ITGA3	Integrin subunit alpha 3
	F1MXY9	SRSF6	Serine/arginine-rich-splicing factor 6
	Q4ZJS0	BoLA-N	MHC class I antigen (Fragment)
	A0A3Q1MA79	LAMA5	Laminin subunit alpha 5
	A7MBC5	IARS1	Isoleucyl-tRNA synthetase
	A6QR01	LRRC47	LRRC47 protein
	A0A4W2G9M9	CNOT1	CCR4-NOT transcription complex subunit 1
	P17248	WARS1	Tryptophan--tRNA ligase, cytoplasmic
	A0A4W2HXK0	HNRNPA2B1	Heterogeneous nuclear ribonucleoproteins A2/B1
	E1BCL5	─	Uncharacterized protein
	A0A4W2HX42	COPS7B	COP9 signalosome subunit 7B
	A0A4W2HJP6	EIF3I	Eukaryotic translation initiation factor 3 subunit I
	A0A4W2H4V7	EMILIN1	Elastin microfibril interfacer 1
	A0A3Q1MYB4	DNM2	Dynamin GTPase
	A0A4W2DR66	ARCN1	Coatomer subunit delta
	Q2TBH2	RRAS	RAS related
	A0A4W2C715	AP1B1	AP complex subunit beta
	E1BB91	COL6A3	Collagen type VI alpha 3 chain
	A0A4W2GX17	TMED10	Transmembrane p24 trafficking protein 10
	A0A3Q1LVC8	XPNPEP1	Xaa-Pro aminopeptidase 1
	A0A4W2IGM1	EIF3D	Eukaryotic translation initiation factor 3 subunit D
	A0A4W2DX04	MATR3	Uncharacterized protein
	F1MWD3	CCT5	CCT-epsilon
	A0A4W2E7S6	TNPO1	Transportin 1
	A0A4W2E865	ELOC	Elongin-C
	A0A4W2D6V2	PTGR2	15-oxoprostaglandin 13-reductase
	A0A4W2CAD9	MYL12B	Myosin regulatory light chain 12B
	A6QLL8	ALDOA	Fructose-bisphosphate aldolase
	A0A4W2EWF6	SSB	Small RNA binding exonuclease protection factor La
	Q0P592	FN3KRP	Protein-ribulosamine 3-kinase
	A0A4W2HVQ4	API5	Apoptosis inhibitor 5
	F1MBS3	TGFBI	Transforming growth factor-beta-induced protein ig-h3
	F1MEP1	C8H9orf64	Queuosine salvage protein
	A0A4W2D0H6	HNRNPA1	Helix-destabilizing protein
	Q08DU9	HP1BP3	Heterochromatin protein 1-binding protein 3
	Q3MHY1	CSRP1	Cysteine and glycine-rich protein 1
	Q3SZN8	RNH1	Ribonuclease inhibitor
	F1MZN7	SNX2	Sorting nexin-2
	F1N1G7	KIF5B	Kinesin-like protein
	P35466	S100A4	Protein S100-A4
	A0A4W2DBX1	RPL35	60S ribosomal protein L35
	A0A4W2CE57	CPNE3	Uncharacterized protein
	A0A4W2IR88	ENPP1	Ectonucleotide pyrophosphatase/phosphodiesterase 1
	F1MU85	BROX	BRO1 domain- and CAAX motif-containing protein
	F1N6H1	LRP2	LDL receptor related protein 2
	A0A3Q1N108	LARS1	Leucyl-tRNA synthetase
	A0A4W2CEG3	PSMC4	26S proteasome AAA-ATPase subunit RPT3
	A0A4W2EUS7	GPC1	Glypican-1
	A0A4W2FDE5	SPR	Sepiapterin reductase
	A0A4W2F6D6	PPP1CB	Serine/threonine-protein phosphatase
	F1MD79	ANKFY1	Ankyrin repeat and FYVE domain containing 1
	A0A4W2H7C1	CLIC4	Chloride intracellular channel protein
	P11456	M6PR	Cation-dependent mannose-6-phosphate receptor
	A7MBD4	FARSA	Phenylalanine--tRNA ligase alpha subunit
	A0A4W2F9S8	SYNGR2	Synaptogyrin
	A0A4W2H3C5	DNM1L	Dynamin-1-like protein
	A0A4W2HAU5	PRXL2A	Peroxiredoxin-like 2 activated in M-CSF stimulated monocytes
	E1BP30	RTN1	Reticulon
	C1K3N7	TMSB4X	Thymosin beta
	F1MLD8	MEMO1	Mediator of ErbB2-driven cell motility 1
	P13753	─	BOLA class I histocompatibility antigen, alpha chain BL3-7
	Q3SX33	THY1	Thy-1 cell surface antigen
	A0A4W2EM37	RPL10	Ribosomal
	A0A4W2GJQ2	RPS14	Ribosomal protein S14
	A6QQT5	SSRP1	FACT complex subunit SSRP1
	Q3ZBY8	GMDS	GDP-D-mannose dehydratase
	A0A6B9SBR8	─	Ig lamda chain variable region (Fragment)
	G3MXB5	─	Uncharacterized protein
	Q17QC5	AP2S1	AP-2 complex subunit sigma
	A0A4W2CM84	CTNND1	Uncharacterized protein
	A0A4W2HM43	LOC113907256	Glutathione transferase
	A0A4W2HHS0	OLA1	Obg-like ATPase 1
	Q17QL8	LYPLA2	Lysophospholipase 2
	A0A3Q1MSF6	─	Ig-like domain-containing protein
	Q3T0F7	MTPN	Myotrophin
	A0A3Q1LPP0	KIF1C	Kinesin-like protein
	A0A4W2DR95	PICALM	ENTH domain-containing protein
	A0A4W2EC36	UBA2	SUMO-activating enzyme subunit 2
	A0A4W2FPG0	WDR61	WD repeat domain 61
	A0A4W2C0C8	DST	Uncharacterized protein
	A0A4W2ECL9	RAB5C	RAB5C, member RAS oncogene family
	A1L5B1	PSMD7	Proteasome 26S non-ATPase subunit 7 (Fragment)
	A0A4W2BRS0	ATL3	Atlastin GTPase 3
	Q0VCK1	MYADM	Myeloid-associated differentiation marker
	F1MZY2	GFPT1	Glutamine--fructose-6-phosphate transaminase (isomerizing)
	A0A4W2IG30	ATP6V1H	V-type proton ATPase subunit H
	Q58DR5	SCAMP3	Secretory carrier-associated membrane protein 3
	A0A4W2F8W0	SF3A1	Splicing factor 3a subunit 1
	A0A4W2IAD3	SEC23A	Protein transport protein SEC23
	P35604	COPZ1	Coatomer subunit zeta-1
	P62866	FAU	40S ribosomal protein S30
	A0A4W2CQ08	OGDH	Oxoglutarate dehydrogenase (succinyl-transferring)
	Q8WN55	PTBP1	Polypyrimidine tract-binding protein 1
	A0A4W2H715	CTSB	Cathepsin B
	F1N7H5	GMPPB	Mannose-1-phosphate guanylyltransferase
	A0A4W2C9R8	─	KOW domain-containing protein
	A0A4W2GJR2	EIF4G1	Eukaryotic translation initiation factor 4 gamma 1
	A0A4W2D1C5	ECPAS	Ecm29 proteasome adaptor and scaffold
	A0A3Q1MJE1	PDE2A	Phosphodiesterase
	A0A4W2DQM6	ARF4	ADP ribosylation factor 4
	A0A4W2CIF7	ILK	59 kDa serine/threonine-protein kinase
	A7MBG8	RUVBL1	RuvB-like helicase
	A5D794	GAPVD1	GTPase-activating protein and VPS9 domain-containing protein 1
	A7YW43	TP53RK	Non-specific serine/threonine protein kinase
	A0A4W2FFE6	TES	Testin
	F1N7I6	GCA	Grancalcin
	E1BIU7	PTPN23	Protein tyrosine phosphatase non-receptor type 23
	F1MLW0	CALD1	Non-muscle caldesmon
	Q3ZCJ6	EPHX1	Epoxide hydrolase
	A0A4W2FVL7	LOC113889505	Glutathione transferase
	Q9BGU1	BTHRG	Histidine-rich glycoprotein
	Q3T101	IGL@	IGL@ protein
	A0A4W2E9N0	AOC3	Amine oxidase
	A0A4W2HBQ0	YWHAH	Tyrosine 3-monooxygenase/tryptophan 5-monooxygenase activation protein eta
	Q08E58	TTLL12	Tubulin tyrosine ligase like 12
	A0A3Q1LJK4	FBLN2	Fibulin 2
	A0A140T832	RPS17	40S ribosomal protein S17
	A6QP44	FCSK	FUK protein
	A0A4W2IAF9	SCARB2	Nucleoporin 54
	A0A4W2FC62	TRAP1	TNF receptor associated protein 1
	A6QLW3	RPRD1B	RPRD1B protein
	A0A4W2FJX8	CTNNA2	Alpha N-catenin
	A0A4W2END1	PLAA	Phospholipase A2 activating protein
	A0A4W2CW03	FAM98B	Family with sequence similarity 98 member B
	A0A4W2IPB3	CHMP4A	Charged multivesicular body protein 4A
	A0A4W2FBF2	PPP2R5E	Serine/threonine-protein phosphatase 2A 56 kDa regulatory subunit
	A0A3Q1NGI1	XYLB	Xylulose kinase
	A0A3Q1N238	SUCLG1	Succinate--CoA ligase [ADP/GDP-forming] subunit alpha, mitochondrial
	A0A4W2ER77	ALDH6A1	Aldehyde dehydrogenase 6 family member A1
	A0A4W2G7V1	HNRNPUL1	Heterogeneous nuclear ribonucleoprotein U like 1
	A0A4W2EHS7	ARHGDIA	Rho GDP dissociation inhibitor alpha
	Q32LG7	LOC504565	RING-type E3 ubiquitin transferase
	A0A4W2DB49	NAP1L1	Nucleosome assembly protein 1 like 1
	A0A4W2EGQ6	ARPC2	Arp2/3 complex 34 kDa subunit
	A0A4W2CC54	LOC113898181	Nucleophosmin
	A0A4W2I8P2	LZTFL1	Leucine zipper transcription factor-like protein 1
	A0A4W2HE67	DDB1	DNA damage-binding protein 1
	A0A4W2ILX7	AP1S2	Adaptor related protein complex 1 subunit sigma 2
	A0A4W2DHD1	RPL18A	60S ribosomal protein L18a
	A7YWH5	DKC1	DKC1 protein
	E1BDP3	ALDH5A1	Succinate-semialdehyde dehydrogenase
	A0A4W2FR66	─	Ig-like domain-containing protein
	A0A3Q1M264	PTGIS	Hydroperoxy icosatetraenoate dehydratase
	A0A4W2DHR3	TTC37	Tetratricopeptide repeat domain 37
	A0A4W2HF31	AP3B1	AP-3 complex subunit beta
	F6QE33	COPS7A	COP9 signalosome subunit 7A
	A0A4W2DYS5	SART3	RRM domain-containing protein
	G3MX53	FBLL1	Fibrillarin like 1
	A0A4W2IQ89	SUCLG2	Succinate-CoA ligase GDP-forming beta subunit
	A0A4W2FIJ3	LOC113907258	Glutathione transferase
	A0A3Q1MF55	SLC25A5	ADP/ATP translocase
	A0A4W2GPT6	SNRPD2	Small nuclear ribonucleoprotein Sm D2
	A0A4W2HS59	SMARCC2	SWI/SNF related, matrix associated, actin dependent regulator of chromatin subfamily c member 2
	A0A4W2HJ46	PFKFB2	6-phosphofructo-2-kinase/fructose-2,6-biphosphatase 2
	E1BMG1	MOB1B	MOB kinase activator 1B
	A0A4W2FLQ1	PMM2	Phosphomannomutase
	A0A0U2YDA7	HSPB6	Heat shock protein
	A0A3Q1MFZ6	SNRPN	Small nuclear ribonucleoprotein-associated protein
	A0A3Q1N8J3	CASK	Calcium/calmodulin dependent serine protein kinase
	A0A4W2EA58	ABI1	Abl interactor 1
	A0A4W2GPB1	MAPK3	Mitogen-activated protein kinase
	F6QQ60	TPM4	Tropomyosin 4
	F1MLP7	SNRNP40	U5 small nuclear ribonucleoprotein 40 kDa protein
	A5D7K0	BLVRA	Biliverdin reductase A
	A0A4W2GXC1	FHL1	Four and a half LIM domains 1
	F1N319	ROCK2	Rho-associated protein kinase
	A0A4W2H8V7	LNPEP	Aminopeptidase
	A0A4W2IN50	RABEP1	Rabaptin, RAB GTPase binding effector protein 1
	A0A4W2FIU0	RTCA	RNA 3-terminal phosphate cyclase
	A0A4W2DLP0	G3BP1	Uncharacterized protein
	A0A4W2DW55	NME2	Nucleoside diphosphate kinase
	A0A4W2I669	TUBA1C	Tubulin alpha chain
	A0A4W2EYC8	PFN2	Profilin
	A0A4W2DWN0	PDXDC1	Pyridoxal dependent decarboxylase domain containing 1
	A0A4W2H9K8	ZNF326	Zinc finger protein 326
	A0A4W2FY81	NFIC	Nuclear factor 1
	Q3T0Z7	QDPR	Dihydropteridine reductase
	A0A4W2EY58	TPM3	Uncharacterized protein
	A0A3Q1MGD3	LRBA	LPS responsive beige-like anchor protein
	A0A3Q1LLF4	QTRT1	Queuine tRNA-ribosyltransferase catalytic subunit 1
	A0A3Q1M678	LOC112443696	Glycine N-methyltransferase
	A0A4W2IPF2	SYNGR1	Synaptogyrin 1
	A0A3Q1M5Y3	RBM39	RNA binding motif protein 39
	A0A4W2GLZ9	PPFIA1	PTPRF interacting protein alpha 1
	A0A3Q1LUR5	PRKACB	cAMP-dependent protein kinase
	Q08E01	ADD3	Adducin 3
	A0A4W2C549	LGALS3BP	Galectin-3-binding protein
	Q2KIQ7	SF3B6	Splicing factor 3B, 14 kDa subunit
	A0A4W2D4L6	AOC1	Amine oxidase
	A0A4W2HF29	RPL30	60S ribosomal protein L30
	A0A3Q1MA06	NDRG1	N-myc downstream-regulated gene 1 protein
	E1BKN2	TNR	Tenascin R
	A0A4W2FD98	HDAC10	Histone deacetylase 10
	A0A4W2F9W1	GNPNAT1	Glucosamine 6-phosphate N-acetyltransferase
	A0A4W2FVF8	USP14	Ubiquitin carboxyl-terminal hydrolase
	A0A4W2CWA5	SNX9	Sorting nexin
	Q2KII9	DYNC1LI1	Dynein light intermediate chain
	A0A4W2HDY8	ASRGL1	Asparaginase-like protein 1
	A0A4W2E6R3	ATP2B4	Calcium-transporting ATPase
	A0A4W2EH70	NCBP1	Nuclear cap binding protein subunit 1
	A0A4W2F3T9	LRRC17	Armadillo repeat containing 10
	A0A4W2C103	SLC44A4	Choline transporter-like protein
	A0A4W2G4J4	CUL2	Cullin 2
	A0A4W2C888	NTN1	Netrin-1
	A0A4W2DXM2	BCAT1	Branched-chain-amino-acid aminotransferase
	A0A4W2GUI3	ATP6V1E1	ATPase H+ transporting V1 subunit E1
	A0A4W2FG36	CAV1	Caveolin
	Q1LZ92	MACROH2A2	Core histone macro-H2A
	A0A4W2GVT4	SRSF7	Serine and arginine rich splicing factor 7
	A0A4W2G6W8	NOP10	Nucleolar protein 10
	A0A4W2IPZ2	RPL38	60S ribosomal protein L38
	A0A4W2DD21	CMAS	CMP-N-acetylneuraminic acid synthase
	E1BM26	PSME3	Proteasome activator subunit 3
	Q3T0S7	RTRAF	RNA transcription, translation and transport factor protein
	A0A4W2EIK0	XPOT	Exportin-T
	P67827	CSNK1A1	Casein kinase I isoform alpha
	A6H714	MTREX	Mtr4 exosome RNA helicase
	A0A4W2IHB4	SNRNP70	U1 small nuclear ribonucleoprotein 70 kDa
	Q3ZBW4	PCNA	Proliferating cell nuclear antigen
	A6H7H3	HSD17B12	LOC789567 protein
	Q32LP9	CORO2A	Coronin-2A
	Q08DW2	PRPSAP1	Phosphoribosyl pyrophosphate synthase-associated protein 1
	Q3SZ15	EEF1E1	Eukaryotic translation elongation factor 1 epsilon 1
	E9LZ03	─	Prominin-1
	A0A4W2GYG4	─	Protein kinase domain-containing protein
	A0A4W2H0W1	DHDH	Dihydrodiol dehydrogenase
	A0A4W2HWS4	AMDHD1	Sm protein F
	A0A4W2HVD6	SULT1C4	Sulfotransferase
	A0A4W2IIY3	CAP2	Adenylyl cyclase-associated protein
	A0A452DJ21	EIF4E	Eukaryotic translation initiation factor 4E
	A0A3Q1N7L7	ADD1	Adducin 1
	F6QJE8	PAFAH1B1	Platelet-activating factor acetylhydrolase IB subunit alpha
	A0A4W2DY67	PLXNB2	Sema domain-containing protein
	F1N619	CDH1	Cadherin-1
	Q1JQ98	AP1S1	AP-1 complex subunit sigma-1A
	A0A3Q1MZU3	PDCD4	Programmed cell death protein 4
	A5D7C4	TNPO3	TNPO3 protein
	A0A3Q1MDH5	ACAA2	3-ketoacyl-CoA thiolase, mitochondrial
	A6QR40	ELMO3	Engulfment and cell motility protein 3
	A0A3Q1M1Q3	PSPC1	Paraspeckle component 1
	A0A140T876	RER1	Protein RER1
	A0A4W2HQ64	PFKP	ATP-dependent 6-phosphofructokinase
	F1MXJ5	IST1	IST1 homolog
	A0A4W2G938	TTYH3	Protein tweety homolog
	A0A4W2D816	SELENBP1	Uncharacterized protein
	A0A4W2I6M7	COL4A1	Collagen type IV alpha 1 chain
	Q3T151	PTPN2	Tyrosine-protein phosphatase non-receptor type
	A0A3Q1NNJ3	BLVRB	Flavin reductase (NADPH)
	A0A4W2HXM1	MYO18A	Myosin XVIIIA
	A0A4W2G0M5	GNA11	G protein subunit alpha 11
	A0A4W2EFT1	GNL1	G protein nucleolar 1 (putative)
	Q862C5	─	Similar to phosphoarginine phosphatase (Fragment)
	F1MZK0	NMT1	Glycylpeptide N-tetradecanoyltransferase
	A0A4W2CMA2	PRXL2B	Peroxiredoxin like 2B
	A0A4W2BY71	SEC24C	SEC24 homolog C, COPII coat complex component
	A0A4W2CQX1	NAXD	ATP-dependent (S)-NAD(P)H-hydrate dehydratase
	A0A4W2GTV7	LOC113888739	Heterogeneous nuclear ribonucleoprotein F-like
	A0A4W2CUD3	RAB3GAP2	Uncharacterized protein
	F1MWH2	AHCYL1	Adenosylhomocysteinase like 1
	A0A4W2C254	PACSIN2	Protein kinase C and casein kinase substrate in neurons 2
	E1BJN3	SAO	Amine oxidase
	F6PRB5	ECH1	Enoyl-CoA hydratase 1
	E1BMS0	SKIV2L	Ski2 like RNA helicase
	A0A4W2EL69	UBE4B	Ubiquitination factor E4B
	A4FUC6	SRSF9	SFRS9 protein
	A0A4W2H6M0	ACSS2	Propionate--CoA ligase
	A0A4W2H473	STRN3	Striatin 3
	F1MWY9	ECI2	Enoyl-CoA delta isomerase 2
	F1MM88	NEK9	NIMA related kinase 9
	A0A3Q1M008	HSPA4L	Heat shock protein family A (Hsp70) member 4 like
	A0A4W2DPI5	ARL2	ADP-ribosylation factor-like protein 2
	A0A4W2DUT3	RPL32	60S ribosomal protein L32
	A0A4W2FY13	FBL	Fibrillarin
	F1MHC2	STXBP2	Syntaxin binding protein 2
	A0A4W2GVP0	ADSS	Adenylosuccinate synthetase isozyme 2
	A0A4W2GJB2	─	Uncharacterized protein
	F1MFC6	FARP1	FERM, ARH/RhoGEF and pleckstrin domain protein 1
	E1BD73	PARP4	Poly [ADP-ribose] polymerase
	A0A4W2CXY9	CAPN2	Calcium-activated neutral proteinase 2
	A0A4W2F823	CRYL1	Crystallin lambda 1
	Q862K7	─	Dynein light chain (Fragment)
	A0A4W2DBH2	UBR4	UBR-type domain-containing protein
	Q2YDE3	GOLT1B	Vesicle transport protein GOT1B
	A0A4W2DB41	DCTN3	Dynactin subunit 3
	A0A4W2CED6	VPS4B	Vesicle-fusing ATPase
	A0A4W2FK82	DAG1	Dystroglycan
	Q2KIW1	PON1	Paraoxonase
	F1N1Z6	ITIH5	Inter-alpha-trypsin inhibitor heavy chain H5
	G3MXC8	ARPC5	Actin-related protein 2/3 complex subunit 5
	A0A3Q1LS03	─	Uncharacterized protein
	F2Z4I5	ARL8B	ADP-ribosylation factor-like protein 8B
	A0A4W2D8Y0	CANX	Calnexin
	Q0P570	MVD	Diphosphomevalonate decarboxylase
	A0A4W2DTI5	COL1A2	Collagen type I alpha 2 chain
	A0A3Q1LUE5	KIF13B	Kinesin family member 13B
	A0A3Q1MU54	TLN2	Talin 2
	H7BWW0	CORO1B	Coronin
	A0A4W2GJC9	PLS3	Plastin 3
	A0A3Q1ND89	UBE2V2	Ubiquitin-conjugating enzyme E2 variant 2
	F1MTY9	HMOX2	Heme oxygenase (biliverdin-producing)
	Q0IIG8	RAB18	Ras-related protein Rab-18
	F1MW60	PDXP	Chronophin
	G3N3Y2	PRODH	Proline dehydrogenase
	Q6VBM2	PAICS	Multifunctional protein ADE2
	F1MNM7	PLIN4	Perilipin 4
	A0A4W2C9J6	SMARCD2	SWI/SNF related, matrix associated, actin dependent regulator of chromatin, subfamily d, member 2
	A0A4W2BUZ1	ROCK1	Rho-associated protein kinase
	A0A4W2EH88	CAMTA1	Vesicle associated membrane protein 3
	E1BDQ6	NME5	NME/NM23 family member 5
	A0A4W2G8M4	TFG	Trafficking from ER to golgi regulator
	Q3T085	OGN	Mimecan
	A0A4W2ER97	PCK2	Phosphoenolpyruvate carboxykinase (GTP)
	A7Z014	TKT	TKT protein
	A0A4W2H509	SF3A3	Splicing factor 3a subunit 3
	Q2NL31	MRI1	Methylthioribose-1-phosphate isomerase
	A0A3Q1LLS1	CTPS2	CTP synthase
	A0A4W2DCS3	SEPTIN11	Septin
	F1MRF7	GAR1	H/ACA ribonucleoprotein complex subunit
	A0A4W2IGK6	ENPP4	AP3A hydrolase
	M5FMU4	NMRAL1	NmrA-like family domain-containing protein 1
	Q29RQ2	KHDRBS1	KH RNA binding domain containing, signal transduction associated 1
	F1MMK8	KARS1	Lysine--tRNA ligase
	A0A7T0IG86	─	Proteasome subunit beta type-8
	A5PJS4	LOC100138178	LOC100138178 protein (Fragment)
	A0A4W2F2E0	S100B	Protein S100
	A0A6B9SE37	─	Ig lamda chain variable region (Fragment)
	A0A4W2GKU7	RPS27L	40S ribosomal protein S27
	A0A4W2H5S9	HYOU1	Hypoxia up-regulated 1
	A0A4W2EKY5	RANBP1	RAN binding protein 1
	A0A4W2CSP6	UBE3A	Ubiquitin-protein ligase E3A
	A0A4W2DCG2	ETF1	Eukaryotic peptide chain release factor subunit 1
	A0A3Q1MM24	CSK	Tyrosine-protein kinase
	A0A4W2I3E7	LOC113895718	Stefin-C
	Q56JV6	TWF1	Twinfilin-1
	F1MQ56	FOCAD	Focadhesin
	Q0V8N4	PSMD4	26S proteasome non-ATPase regulatory subunit 4 (Fragment)
	A0A3Q1NIK5	PGRMC1	Membrane-associated progesterone receptor component 1
	A0A4W2EQ39	GAK	Cyclin G associated kinase
	P10462	S100A2	Protein S100-A2
	A0A4W2EAY0	RABAC1	PRA1 family protein
	E1B9L5	FXR2	FMR1 autosomal homolog 2
	A7Z018	RCC1	RCC1 protein
	A0A4W2E4V3	LOC113879933	SERPIN domain-containing protein
	Q9GLC9	NPC1	Niemann-Pick type C1 disease protein
	A0A4W2EKE8	NAPA	NSF attachment protein alpha
	A5PJR5	CSTF3	CSTF3 protein
	A0A4W2III9	OSCP1	Organic solute carrier partner 1
	A0A4W2FIK9	APMAP	Adipocyte plasma membrane-associated protein
	F1MBG0	CARM1	Coactivator-associated arginine methyltransferase 1
	Q3B7M5	LASP1	LIM and SH3 domain protein 1
	A0A3Q1LHB1	DDX6	RNA helicase
	A0A4W2BYA1	TXNL1	Thioredoxin like 1
	A0A4W2H8Q8	RPS7	40S ribosomal protein S7
	Q32PB8	RPS21	40S ribosomal protein S21
	A4IFE6	ABCE1	ABCE1 protein
	A0A3Q1LNK7	SRP68	Signal recognition particle subunit SRP68
	A0JBZ9	p97bcnt2	Bucentaur-2
	A0A4W2GKP1	DNAJA1	DnaJ heat shock protein family (Hsp40) member A1
	A0A4W2CQ88	EIF5A	Eukaryotic translation initiation factor 5A
	A0A4W2FDW3	GAA	Glucosidase alpha, acid
	A0A4W2EKU3	EIF3H	Eukaryotic translation initiation factor 3 subunit H
	A0A4W2FQU6	IDH3A	Isocitrate dehydrogenase [NAD] subunit, mitochondrial
	E1BDV5	PELP1	Proline, glutamate and leucine rich protein 1
	A0A4W2C4J0	STARD5	StAR related lipid transfer domain containing 5
	A0A4W2HHR5	SEC24A	SEC24 homolog A, COPII coat complex component
	A0A4W2DP82	NRAS	Uncharacterized protein
	A0A3Q1LW51	LEO1	RNA polymerase-associated protein LEO1
	A0A4W2GEL9	TPP1	Tripeptidyl aminopeptidase
	A0A4W2IFB2	HMMR	Methionine adenosyltransferase 2 subunit beta
	A5D9F1	CTBP1	C-terminal binding protein 1 (Fragment)
	A0A4W2CHN6	PAF1	RNA polymerase II-associated factor 1 homolog
	A0A4W2DMM5	NPTN	Neuroplastin
	F1N7H7	DYNC1I2	Cytoplasmic dynein 1 intermediate chain 2
	A0A4W2HK32	MYO1B	Myosin IB
	G3X6L5	ARL8A	ADP ribosylation factor like GTPase 8A
	A6H788	SNRPA1	SNRPA1 protein
	B0JYM3	NAPRT1	Nicotinate phosphoribosyltransferase
	A0A4W2EAN6	CAB39	Uncharacterized protein
	A0A4W2FXP8	HGS	Hepatocyte growth factor-regulated tyrosine kinase substrate
	A0A4W2CKH8	LYPLA1	Lysophospholipase 1
	A0A4W2CZC4	DDX1	ATP-dependent RNA helicase DDX1
	A0A4W2HZT8	ANK3	Ankyrin 3
	F1MZU2	NSF	Vesicle-fusing ATPase
	F1MNK0	BCL2L13	BCL2 like 13
	A0A4W2G239	ANXA7	Annexin
	A0A4W2CUI2	COPG2	Coatomer subunit gamma
	A0A4W2GED1	PDGFRB	Platelet-derived growth factor receptor beta
	A0A4W2HRN9	KPNA4	Importin subunit alpha
	A0A4W2DYR4	NHLRC2	NHL repeat containing 2
	A0A4W2CF71	UFL1	E3 UFM1-protein ligase 1
	A0A4W2D0I0	SAFB	Scaffold attachment factor B
	A0A4W2HJ13	HDAC2	Histone deacetylase 2
	F1MHR6	KHSRP	KH-type splicing regulatory protein
	A0A4W2BP94	HSPH1	Heat shock 110 kDa protein
	A0A4W2IIZ4	CCDC91	Coiled-coil domain containing 91
	A4FV40	EIF2B3	Translation initiation factor eIF-2B subunit gamma
	A0A4W2ETF8	HSD17B11	Hydroxysteroid 17-beta dehydrogenase 13
	A0A4W2IG57	─	40S ribosomal protein S12
	A0A4W2DGU0	PAPSS1	3-phosphoadenosine 5-phosphosulfate synthase 1
	Q0VCY1	VAPA	Vesicle-associated membrane protein-associated protein A
	A0A4W2FKZ2	SRRT	Arsenite-resistance protein 2
	A0A3Q1LUL4	─	UBC core domain-containing protein
	Q2HJ73	HIBCH	3-hydroxyisobutyryl-CoA hydrolase, mitochondrial
	Q3MHR3	DYNLL2	Dynein light chain 2, cytoplasmic
	A0A4W2EH29	YARS1	Tyrosine--tRNA ligase
	A0A4W2D6G7	ESYT2	Uncharacterized protein
	F1MJ80	NAMPT	Nicotinamide phosphoribosyltransferase
	F1N1D5	GBA	Glucosylceramidase
	F1N102	C8B	Complement component 8 subunit beta
	A0A4W2DX26	ETFA	Electron transfer flavoprotein subunit alpha
	A0A4W2E2Z0	CDC37	Hsp90 chaperone protein kinase-targeting subunit
	F1MFC2	DSG2	Desmoglein 2
	A0A4W2CSK0	STK24	Serine/threonine kinase 24
	A6QP36	LMAN2	LMAN2 protein
	A3KN00	DUSP23	DUSP23 protein
	F1N443	PRMT5	Protein arginine N-methyltransferase 5
	A0A4W2HC11	PPM1G	Protein phosphatase, Mg2+/Mn2+ dependent 1G
	A0A4W2G4W4	ARHGAP26	Rho GTPase-activating protein 26
	A0A4W2CTU6	CSNK2A1	Non-specific serine/threonine protein kinase
	A0A4W2I9Z8	APPL2	Adaptor protein, phosphotyrosine interacting with PH domain and leucine zipper 2
	Q5E956	TPI1	Triosephosphate isomerase
	A0A4W2BRP0	CAB39L	Calcium binding protein 39 like
	F1MUS0	RANBP9	RAN binding protein 9
	G3MX91	TARDBP	TAR DNA-binding protein 43
	A6H7G2	DBNL	Drebrin-like protein
	G3X7D3	RAB39A	RAB39A, member RAS onco family
	A0A4W2IJT3	PRPF4B	PRP4 pre-mRNA-processing factor 4 homolog
	E1BB53	TEP1	Telomerase associated protein 1
	A0A3Q1M0F0	HK1	Hexokinase
	A7Z019	SMARCA4	Transcription activator BRG1
	A0A3Q1LUW5	STRN	Striatin
	A0A3Q1MEG1	37104	Argonaute RISC component 1
	A0A4W2ES19	ISOC1	Isochorismatase domain containing 1
	A0A4W2DN44	TMPO	Uncharacterized protein
	A0A4W2E8X2	PPP1CC	Serine/threonine-protein phosphatase
	A0A4W2I2E2	DGKZ	Diacylglycerol kinase
	Q0II26	AIMP2	Aminoacyl tRNA synthase complex-interacting multifunctional protein 2
	A0A4W2FMX1	USP39	Ubiquitin specific peptidase 39
	A0A4W2FNE6	RALB	Small monomeric GTPase
	A0A4W2EI65	ZZEF1	Uncharacterized protein
	A0A4W2FE54	WASF2	Wiskott-Aldrich syndrome protein family member
	M5FK76	USP7	Ubiquitin carboxyl-terminal hydrolase 7
	A0A4W2CM22	SPON1	F-spondin
	P45478	PPT1	Palmitoyl-protein thioesterase 1
	A2VDX0	TWF2	TWF2 protein
	Q32LP6	STAT3	Signal transducer and activator of transcription
	Q2HPH1	─	DNA-directed RNA polymerases I and III subunit RPAC1 (Fragment)
	A0A4W2CSV7	STK3	Non-specific serine/threonine protein kinase
	Q32KP9	NUTF2	Nuclear transport factor 2
	F1MI92	SSH3	Slingshot protein phosphatase 3
	A0A4W2E391	LIN7C	Protein lin-7 homolog
	A0A4W2BY17	FBLN1	Fibulin-1
	Q6IE76	FDFT1	Squalene synthase
	A0A4W2D0L4	FMC1-LUC7L2	Putative RNA-binding protein Luc7-like 2
	A0A4W2FID6	ALAD	Delta-aminolevulinic acid dehydratase
	A0A4W2E8F1	CNOT9	CCR4-NOT transcription complex subunit 9
	A0A3Q1LWK1	EPB41L2	Erythrocyte membrane protein band 4.1 like 2
	A0A4W2CWC2	ADRM1	Adhesion regulating molecule 1
	A0A4W2HWC1	PDHX	Dihydrolipoamide acetyltransferase component of pyruvate dehydrogenase complex
	A6QPZ2	F9	Christmas factor
	A0A4W2D0U3	SAMHD1	Deoxynucleoside triphosphate triphosphohydrolase SAMHD1
	A0A4W2GPM6	TNS1	Tensin 1
	A6QPG6	LANCL2	LANCL2 protein
	F1ME65	CKAP4	Cytoskeleton associated protein 4
	Q2KJA1	SH3GL1	Endophilin-A2
	A0A4W2E2H0	LRRC59	Leucine rich repeat containing 59
	A0A4W2HBJ9	USP10	Deubiquitinating enzyme 10
	A0A4W2IIT8	ATP6V1B2	ATPase H+ transporting V1 subunit B2
	A0A4W2GKH0	POLR2H	DNA-directed RNA polymerases I, II, and III subunit RPABC3
	A0A4W2DF20	NFIA	Nuclear factor 1
	E1BAI0	RAB23	RAB23, member RAS onco family
	A6QQN2	PTPN1	Tyrosine-protein phosphatase non-receptor type
	Q08DR7	SNF8	Vacuolar-sorting protein SNF8
	Q3T0Y6	RALY	RALY protein
	A0A4W2DN94	UACA	Uveal autoantigen with coiled-coil domains and ankyrin repeats
	F1MPK6	TNXB	Tenascin XB
	A5PJQ6	PGRMC2	PGRMC2 protein
	A0A3Q1LYS7	ATG3	Ubiquitin-like-conjugating enzyme ATG3
	A0A3Q1LKX4	FAM234A	Protein FAM234A
	F6QT01	GPD1L	Glycerol-3-phosphate dehydrogenase [NAD(+)]
	A0A4W2G5V6	KIF3A	Septin
	A0A4W2ISL8	─	Uncharacterized protein
	F1N1Q3	RFTN1	Uncharacterized protein
	I6X9I8	─	Annexin
	A7YWQ4	SNTB2	SNTB2 protein
	A0A4W2E999	RO60	TROVE domain-containing protein
	P30931	F3	Tissue factor
	A0A4W2EPD5	CNRIP1	CB1 cannabinoid receptor-interacting protein 1
	A6H7D7	BZW2	BZW2 protein
	A0A3Q1LMZ8	SEPTIN6	Septin
	A0A4W2DYX1	ATXN10	Ataxin-10
	A0A3Q1MFJ2	LOC112441469	Uncharacterized protein
	Q05204	LAMP1	Lysosome-associated membrane glycoprotein 1
	A0A4W2IAV1	NFIB	Nuclear factor 1
	A0A4W2F6Z5	SMIM5	Small integral membrane protein 5
	A0A4W2DIV6	FAM120B	Uncharacterized protein
	A5D7S2	NRF1	NRF1 protein
	A0A4W2CXI4	EIF2B4	Eukaryotic translation initiation factor 2B subunit delta
	F6QHI8	DDX21	RNA helicase
	E1BM12	SRM	Spermidine synthase
	F1N153	THOC2	THO complex subunit 2
	A5PJX0	FBXO22	F-box protein 22
	A6H7J6	P4HB	Protein disulfide-isomerase
	A0A4W2EYY0	DIAPH1	Uncharacterized protein
	A0A4W2DQI9	ARPC1A	Actin-related protein 2/3 complex subunit
	A0A3S5ZP98	ALDH7A1	Aldehyde dehydrogenase (NAD(+))
	A0A4W2H3X5	PEPD	Peptidase D
	A0A4W2EC22	FH	Fumarate hydratase, mitochondrial
	A0A4W2HTP6	FASN	Fatty acid synthase
	A0A3Q1LMN7	GSK3B	Glycogen synthase kinase-3 beta
	A0A4W2F4V7	KYAT3	Cysteine-S-conjugate beta-lyase 2
	A0A4W2CR30	FAAP100	FA core complex associated protein 100
	M5FHQ6	C25H16ORF13	Uncharacterized protein
	A0A4W2HTZ2	RAD50	RAD50 double strand break repair protein
	A0A3Q1MU14	TRAPPC3	Trafficking protein particle complex subunit
	Q58DW3	RPL29	60S ribosomal protein L29
	A5PKK7	GORAB	RAB6-interacting golgin
	A0A4W2CS13	PCCA	Propanoyl-CoA:carbon dioxide ligase subunit alpha
	A0A4W2DCB9	GYG1	Uncharacterized protein
	A0A4W2F7A5	UBE2O	Ubiquitin conjugating enzyme E2 O
	G3N1U1	CENPV	CENP-V/GFA domain-containing protein
	A0A4W2I8A3	MRC2	Mannose receptor C type 2
	A4FV54	RAB8A	Ras-related protein Rab-8A
	A0A4W2FLC9	─	Uncharacterized protein
	A0A4W2EPI7	MMRN2	Uncharacterized protein
	A0A4W2G430	CD47	Integrin-associated protein
	A0A3Q1MNF6	COG7	Component of oligomeric Golgi complex 7
	A0A4W2GET6	DCAF7	DDB1 and CUL4 associated factor 7
	Q5E9J8	RIC8A	Synembryn-A
	A5D9F7	SNX6	Sorting nexin 6 (Fragment)
	Q1RMW0	PLSCR3	Phospholipid scramblase
	Q00361	ATP5ME	ATP synthase subunit e, mitochondrial
	A0A4W2HRE0	ARL3	ADP ribosylation factor like GTPase 3
	E1BHH6	PODN	Podocan
	F1ME46	LMAN1	Lectin, mannose binding 1
	A0A3Q1M6Y5	GNAO1	Guanine nucleotide-binding protein G(o) subunit alpha
	A0A4W2CZY6	LOC113885433	Annexin
	A0A4W2I1G7	LOC113881524	Complement C4
	A0A4W2DRM9	NAALAD2	N-acetylated alpha-linked acidic dipeptidase 2
	A0A3Q1MKR0	VASP	Vasodilator-stimulated phosphoprotein
	A4FV59	PHF5A	PHD finger protein 5A
	A0A4W2EWQ0	FUCA1	Alpha-L-fucosidase
	A0A4W2HRJ0	SF3A2	Splicing factor 3a subunit 2
	F1MV75	WDR48	USP1-associated factor 1
	A0A4W2GXE1	PCCB	Propionyl-CoA carboxylase subunit beta
	F1MKY0	GGA2	Golgi associated, gamma adaptin ear containing, ARF binding protein 2
	A0A4W2ISJ4	PGAM1	Phosphoglycerate mutase
	A0A4W2IA58	TMED9	Transmembrane emp24 domain-containing protein 9
	A0A4W2D805	WDR77	Uncharacterized protein
	A0A3Q1LPH5	─	Gp
	A0A4W2HQ30	FLOT2	Flotillin
	A0A4W2I571	ALDH3B1	Aldehyde dehydrogenase
	A0A4W2G5A2	CBR3	Carbonyl reductase (NADPH)
	A0A4W2FDE1	EXOSC4	Exosome component 4
	F1ME38	UBA6	Ubiquitin like modifier activating enzyme 6
	A0A4W2EZA0	PRPF40A	Uncharacterized protein
	A7YY77	ENDOD1	ENDOD1 protein
	F1MFK7	GALK2	Galactokinase 2
	A0A4W2GK75	CBS	Cystathionine beta-synthase
	A0A4W2BZE4	RELCH	LisH domain-containing protein
	A0A4W2F1L4	TXNRD1	Thioredoxin-disulfide reductase
	F1MXD2	CDCP1	CUB domain containing protein 1
	A0A4W2FZH4	RHEB	Ras homolog, mTORC1 binding
	A0A4W2IE79	GALM	Aldose 1-epimerase
	Q1JPH2	RALA	Small monomeric GTPase (Fragment)
	F1MT69	VPS36	Vacuolar protein-sorting-associated protein 36
	A0A3Q1MDN3	VAMP7	Vesicle-associated membrane protein 7
	A0A4W2C507	PPP2R5A	Serine/threonine-protein phosphatase 2A 56 kDa regulatory subunit
	E1BMZ0	EFCAB7	EF-hand calcium binding domain 7
	A0A4W2GPE5	GCDH	Glutaryl-CoA dehydrogenase
	Q862M6	─	Similar to prefoldin subunit 2 (Fragment)
	A0A4W2HE91	TARS1	Threonyl-tRNA synthetase
	A0A3Q1LT89	COL4A2	Collagen alpha-2(IV) chain
	A0A4W2E6Y4	GDPGP1	GDP-D-glucose phosphorylase 1
	A0A3Q1LXG9	VWA1	von Willebrand factor A domain-containing protein 1
	F6PWM7	AIMP1	Aminoacyl tRNA synthetase complex interacting multifunctional protein 1
	A0A4W2DVM3	TRIM25	Uncharacterized protein
	A0A4W2CAG6	DBNL	Drebrin like
	A0A3Q1LV73	AHNAK2	AHNAK nucleoprotein 2
	A0A4W2E3Z5	GCC2	GRIP domain-containing protein
	A0A4W2FT45	HCFC1	Host cell factor C1
	Q5E950	NHP2	H/ACA ribonucleoprotein complex subunit 2
	A0A4W2HQV9	CAPRIN1	Cell cycle associated protein 1
	A0A4W2E164	─	Ras-related protein Rab-21
	A0A4W2EW39	ERP44	Endoplasmic reticulum protein 44
	A0A3Q1MK12	PTPRA	Receptor-type tyrosine-protein phosphatase alpha
	A0A6B9SDW4	─	Ig lamda chain variable region (Fragment)
	F1MYN2	CGN	Cingulin
	A0A4W2H2U7	SEC24D	SEC24 homolog D, COPII coat complex component
	G3MZY8	POLR2A	DNA-directed RNA polymerase subunit
	G5E5R6	PARD6B	Par-6 family cell polarity regulator beta
	A0A4W2H3X3	LDLR	Low density lipoprotein receptor
	A0A3Q1MB48	DHRS7B	Dehydrogenase/reductase SDR family member 7B
	Q7YRW9	RTN4	Reticulon
	F1N4V5	NAA15	N-alpha-acetyltransferase 15, NatA auxiliary subunit
	E1BK29	COG1	Conserved oligomeric Golgi complex subunit 1
	Q3T018	ERG28	Chromosome 14 open reading frame 1 ortholog
	A0A4W2CPU8	ACP2	Acid phosphatase 2, lysosomal
	A0A4W2H9Y3	TGFBR3	Transforming growth factor beta receptor 3
	A0A4W2C701	H1-1	H1.1 linker histone, cluster member
	E1BM48	PRPF31	Pre-mRNA-processing factor 31
	A0A4W2GFB1	PTPRD	Protein-tyrosine-phosphatase
	F1MTZ8	ASPSCR1	ASPSCR1 tether for SLC2A4, UBX domain containing
	A0A4W2DXQ6	SMG1	40S ribosomal protein S15a
	A0A4W2BVP3	CDH13	Cadherin-13
	A0A4W2C3Q3	ADSL	Adenylosuccinate lyase
	F1N6C2	TMED4	Transmembrane p24 trafficking protein 4
	A0A3Q1LTP9	GPHN	Gephyrin
	F2Z4J7	CBX5	Chromobox 5
	A0A4W2HFK9	SNX5	Sorting nexin 5
	A0A4W2DES5	C1QC	C1q domain-containing protein
	F1N0J2	MAP4	Microtubule-associated protein
	A0A3Q1LWM0	RAB22A	RAB22A, member RAS onco family
	E1BM93	RDH11	Retinol dehydrogenase 11
	A0A3Q1M6Q7	PLEC	Plectin
	A6QLR3	ABRAXAS2	BRISC complex subunit Abraxas 2
	A0A4W2ED73	NSUN2	NOL1/NOP2/Sun domain family member 2
	Q3T0B3	FLJ12529	FLJ12529 protein (Fragment)
	A0A4W2DHZ5	DHFR	Dihydrofolate reductase
	E1BCF8	ZC3HAV1	Zinc finger CCCH-type containing, antiviral 1
	A0A3Q1LN79	ILVBL	2-hydroxyacyl-CoA lyase 2
	A0A4W2EW35	SRSF10	Serine and arginine rich splicing factor 10
	A0A4W2I2A0	ZNF384	Zinc finger protein 384
	B6VAP7	CDC42	Cell division control protein 42 homolog
	A0A4W2G8R5	DDX5	DEAD box protein 5
	G3N2D8	GGT1	Glutathione hydrolase
	A0A3Q1M339	YIPF6	Protein YIPF
	A4IFT6	TMED7	TMED7 protein
	F1MPG7	NAT10	RNA cytidine acetyltransferase
	F1MVC0	CAD	CAD protein
	A5D7E0	RAB35	RAB35 protein
	A0A4W2F9H9	AMDHD2	N-acetylglucosamine-6-phosphate deacetylase
	F1MLG3	TRAPPC8	Trafficking protein particle complex 8
	A0A4W2EUF6	HDLBP	High density lipoprotein binding protein
	A5D7Q4	CSDA	CSDA protein
	A0A4W2HZV4	U2AF1	U2 small nuclear RNA auxiliary factor 1
	P06623	CNP	2,3-cyclic-nucleotide 3-phosphodiesterase
	E1BL29	BLMH	Bleomycin hydrolase
	Q2T9M8	SNAP23	Synaptosomal-associated protein
	A3KLR9	ECSOD	Superoxide dismutase [Cu-Zn]
	A0A3Q1MH41	SRPK2	SRSF protein kinase 2
	F1MD71	FBXW9	F-box/WD repeat-containing protein 9
	A0A4W2CSR1	LOC113904380	Cytochrome c oxidase subunit 6C
	A0A4W2FAU9	RPS6KA1	Ribosomal protein S6 kinase
	A0A4W2DQP4	ACTR10	Uncharacterized protein
	Q2KHX3	PRAF2	PRA1 family protein 2
	A6H7A2	ADA	Adenosine aminohydrolase
	Q3YJF7	BoLA	MHC class I antigen (Fragment)
	Q2HJ49	MSN	Moesin
	A0A3Q1MM88	DCAF1	DDB1 and CUL4 associated factor 1
	A0A4W2HJ39	NAA10	N-terminal amino-acid N(alpha)-acetyltransferase NatA
	A0A3Q1MLD9	FAM120C	Family with sequence similarity 120C
	P10568	MYO1A	Unconventional myosin-Ia
	A0A4W2G4P7	RAB34	RAB34, member RAS oncogene family
	A0A4W2DP22	PLCD1	Phosphoinositide phospholipase C
	A6QR35	SCAMP2	Secretory carrier-associated membrane protein
	A0A4W2DNY3	LAMA3	Uncharacterized protein
	A0A3Q1MKT5	FUBP1	Far upstream element binding protein 1
	A0A3Q1MDA1	37469	Protein argonaute-2
	A0A4W2IIA5	ELP3	Elongator complex protein 3
	A0A4W2FWY4	COL12A1	Collagen type XII alpha 1 chain
	A6QL85	RCC2	RCC2 protein
	A0A4W2CWP3	RAB10	RAB10, member RAS oncogene family
	A0A4W2H4I3	MCAM	Melanoma cell adhesion molecule
	G5E535	DCPS	m7GpppX diphosphatase
	A0A4W2I1S7	DNAJB1	DnaJ heat shock protein family (Hsp40) member B1
	A0A4W2HP56	RCN1	Reticulocalbin 1
	A7YWP6	COMMD2	COMM domain containing 2
	A0A4W2GPG3	NSFL1C	NSFL1 cofactor p47
	A0A3Q1M5C4	TMEM33	Transmembrane protein 33
	A0A4W2CFX4	CASP8	Caspase 8
	A0A4W2GHY0	PFKM	ATP-dependent 6-phosphofructokinase
	Q6PZ03	ATG4B	Cysteine protease ATG4B
	G3X782	CHKB	Choline kinase beta
	A0A4W2DH38	NASP	Alcohol dehydrogenase [NADP(+)]
	A0A3Q1M423	UGT1A1	UDP-glucuronosyltransferase
	G3X6K8	HP	Haptoglobin
	A0A4W2CY70	SMPDL3B	Acid sphingomyelinase-like phosphodiesterase
	A0A4W2C5Y1	ABCF1	ATP binding cassette subfamily F member 1
	A0A3Q1NLW5	HECTD3	HECT domain E3 ubiquitin protein ligase 3
	F1N2K1	PCYOX1	Prenylcysteine oxidase 1
	A0A4W2IPL8	PABPC4	Polyadenylate-binding protein
	A0A4W2DWT8	LLGL2	LLGL domain-containing protein
	A0A4W2HFV6	LIMK2	LIM domain kinase 2
	A5D7A5	GOLGA5	Golgin subfamily A member 5
	F1MBG5	PRKAA1	Acetyl-CoA carboxylase kinase
	A0A4W2I6V0	RABEP2	Rab GTPase-binding effector protein 2
	A0A4W2D320	TMC4	Transmembrane channel-like protein
	A0A4W2HZX1	AGTPBP1	Tubulin-glutamate carboxypeptidase
	A0A3Q1NMP1	STRIP1	Striatin-interacting protein 1
	A7Z024	RP2	Protein XRP2
	E1BLF0	PRRC1	Proline rich coiled-coil 1
	A0A4W2D8A9	MOV10	RNA helicase
	A0A4W2DCF6	PDCD10	Programmed cell death 10
	Q0V8C2	EXOC3	Exocyst complex component 3
	A0A4W2ECT1	ARPC5L	Actin-related protein 2/3 complex subunit 5
	A0A3Q1LZU8	GANAB	Glucosidase II alpha subunit
	G5E6P3	GNA13	G protein subunit alpha 13
	E1BB38	SRP72	Signal recognition particle subunit SRP72
	A0A4W2IIX9	ATP6V0A1	V-type proton ATPase subunit a
	A0A4W2ETZ4	PDZK1	Uncharacterized protein
	A0A4W2HQ08	─	Histone domain-containing protein
	A0A4W2GMJ8	ATP8B1	Phospholipid-transporting ATPase
	A0A4W2BWZ8	IKBKB	I-kappa-B kinase
	A0A4W2G0F8	DGKA	Diacylglycerol kinase
	A0A4W2IGP5	BIRC6	Baculoviral IAP repeat containing 6
	Q3T0I4	ALYREF	THO complex subunit 4
	A0A4W2IQT0	RHPN2	Rhophilin Rho GTPase binding protein 2
	A0A4W2C8K3	SEC11A	Signal peptidase complex catalytic subunit SEC11
	F1MJ56	MYO1D	Unconventional myosin-Id
	A0A4W2BM95	CPD	Carboxypeptidase D
	A0A4W2IRD9	ENPP3	Ectonucleotide pyrophosphatase/phosphodiesterase 3
	Q24K14	DHRS7	Dehydrogenase/reductase (SDR family) member 7
	A0A4W2CJ22	GYS1	Glycogen [starch] synthase
	A0A4W2E841	STAU2	Double-stranded RNA-binding protein Staufen homolog 2
	Q6RWT3	CEACAM1	Carcinoembryonic antigen-related cell adhesion molecule 1 isoform 3Ss
	A6QPT4	MPO	MPO protein
	A0A4W2F9C8	HACD3	Very-long-chain (3R)-3-hydroxyacyl-CoA dehydratase
	F1MDR7	DNAJC13	DnaJ heat shock protein family (Hsp40) member C13
	F1MZX0	PRKCD	Protein kinase C delta type
	F1MYB8	VWA7	von Willebrand factor A domain-containing protein 7
	A0A4W2HSB0	MATN4	Matrilin 4
	A0A3Q1MA07	SERPINB5	Serpin B5
	A0A4W2I972	UBA5	UFM1-activating enzyme
	A0A4W2IA78	MAP1A	Microtubule associated protein 1A
	A0A4W2GRE8	CLINT1	Clathrin interactor 1
	F1MQJ0	ACE	Angiotensin-converting enzyme
	A0A4W2C4P9	RRP12	NUC173 domain-containing protein
	A0A4W2BZ74	DYNC2H1	Cytoplasmic dynein 2 heavy chain 1
	A0A3Q1MFA9	DOCK5	Dedicator of cytokinesis 5
	F1MJJ0	DNAH9	Dynein axonemal heavy chain 9
	A0A4W2HPZ4	RARRES1	Retinoic acid receptor responder 1
	E1BKX1	CEMIP	Hyaluronoglucosaminidase
	E1B7R0	DIS3L2	DIS3-like exonuclease 2
	A0A3Q1MRA4	ANKRD44	Ankyrin repeat domain 44
	A0A4W2BQW8	ATP2A1	Calcium-transporting ATPase

## Sheet: (B) EXPL+EMB
	Additional file 5. Proteomic profile of conditioned medium extracellular vesicles (CM-EVs).
	Additional file 5B. All 1,975 proteins present in CM-EVs from explants cocultured with embryos.
	Accession	Symbol	Description
	E1BAU6	INPP5E	Inositol polyphosphate-5-phosphatase E
	A0A4W2FD79	ZNF638	Zinc finger protein 638
	A0A4W2G1A4	KRT76	Keratin, type II cytoskeletal 2 oral-like
	A0A4W2CGL9	SMC3	Chondroitin sulfate proteoglycan 6
	A0A3Q1M4X6	SMUG1	Single-strand selective monofunctional uracil DNA glycosylase
	F6S1Q0	KRT18	Keratin 18
	A0A4W2ENX3	KRT75	Keratin 75
	F1MF78	SYNE2	Spectrin repeat containing nuclear envelope protein 2
	A0A4W2GNU2	ASNA1	ATPase ASNA1
	A0A4W2H231	DSP	Desmoplakin
	A0A4W2HA98	CEP135	Centrosomal protein 135
	A0A4W2CM56	─	Aldo
	F1MU12	KRT8	Keratin, type II cytoskeletal 8
	A0A3Q1M1M7	JUP	Junction plakoglobin
	A0A4W2DYQ2	ACTB	Actin beta
	F1MIW8	DSG1	Desmoglein-1
	A0A4W2E085	SRSF3	Serine and arginine rich splicing factor 3
	A0A4W2BWI2	SEC16A	Protein transport protein sec16
	A0A4W2GAK0	SYNE1	Spectrin repeat containing nuclear envelope protein 1
	A0A4W2ECV0	AIDA	Axin interactor, dorsalization associated
	Q0MRP5	LZ	Lysozyme
	A0A4W2FQ19	UPK1B	Tetraspanin
	A0A4W2GW83	ALB	Albumin
	V6F7W7	UBE4A	Ubiquitin conjugation factor E4 A
	A0A4W2HUQ2	ATP5MF	ATP synthase membrane subunit f
	P08728	KRT19	Keratin, type I cytoskeletal 19
	A0A4W2IEJ4	MYOF	Myoferlin
	A0A4W2E220	FARSA	Peroxiredoxin 2
	A0A4W2EAU0	RPS27A	Ubiquitin carboxyl extension protein 80
	A0A3Q1LWU2	SPTBN2	Spectrin beta chain
	F5XVA9	VWF	von Willebrand factor
	A0A3Q1MJ97	SYPL1	Synaptophysin like 1
	A0A4W2HPP0	─	Uncharacterized protein
	P62803	─	Histone H4
	A0A3Q1LVU1	FTH1	Ferritin
	A0A4W2BM61	PBRM1	Polybromo 1
	A0A3Q1LUE9	─	Ig-like domain-containing protein
	A0A4W2HHA6	─	Histone H2B
	A0A4W2BY01	VCL	Metavinculin
	Q2T9S0	TUBB3	Tubulin beta-3 chain
	A0A3Q1ML29	RANGAP1	Ran GTPase activating protein 1
	A0A4W2EBU0	ARG1	Arginase
	A0A3Q1MQZ2	ACLY	ATP-citrate synthase
	A0A3Q1MDT7	─	Histone H4
	E1BK63	─	Ribosomal protein L15
	Q1JPK9	ARPC1B	Actin related protein 2/3 complex subunit 1B (Fragment)
	P10096	GAPDH	Glyceraldehyde-3-phosphate dehydrogenase
	A0A4W2D9J3	PTX3	Uncharacterized protein
	F1MBP8	COPS5	COP9 signalosome subunit 5
	A0A4W2H0D3	ALDH2	Aldehyde dehydrogenase 2 family member
	F1MJ96	ARHGEF37	Rho guanine nucleotide exchange factor 37
	G3N156	PKP1	Plakophilin-1
	A0A4W2INM8	MPP7	MAGUK p55 subfamily member 7
	A0A3Q1N2S6	PEF1	Penta-EF-hand domain containing 1
	A0A4W2EH60	USP5	Ubiquitin carboxyl-terminal hydrolase
	G3MXV0	FKBP5	Peptidylprolyl isomerase
	A0A4W2HV66	RPS16	Ribosomal protein S16
	A0A4W2ECK2	CDC5L	Cell division cycle 5 like
	A0A4W2FX89	IGF2R	Insulin like growth factor 2 receptor
	A0A452DI79	TSN	Component 3 of promoter of RISC
	M5FHN8	RSL1D1	Ribosomal L1 domain-containing protein 1
	A0A4W2HL62	RAB5A	RAB5A, member RAS oncogene family
	P79103	RPS4	40S ribosomal protein S4
	A0A3Q1M2V8	DOCK1	Dedicator of cytokinesis 1
	F1MLE1	DIP2B	Disco interacting B
	A0A3Q1MR96	KPNA6	Importin subunit alpha
	A0A3Q1M7Y8	PLOD1	Procollagen-lysine 5-dioxygenase
	F1MFI5	SDK1	Sidekick cell adhesion molecule 1
	O97680	TXN	Thioredoxin
	A0A3Q1LN44	EIF4H	Eukaryotic translation initiation factor 4H
	E1BPI3	FRK	Tyrosine-protein kinase
	A0A4W2CVQ1	ANXA2	Annexin
	Q3ZCK1	EIF3L	Eukaryotic translation initiation factor 3 subunit L
	A0A4W2IQQ6	COG5	Conserved oligomeric Golgi complex subunit 5
	A0A4W2FCC2	NAGK	GlcNAc kinase
	P68103	EEF1A1	Elongation factor 1-alpha 1
	A2VE14	SAE1	SUMO-activating enzyme subunit 1
	A0A4W2FHJ6	MTA2	Metastasis associated 1 family member 2
	Q3ZC44	HNRNPAB	Heterogeneous nuclear ribonucleoprotein A/B
	A0A4W2F627	HNRNPR	Heterogeneous nuclear ribonucleoprotein R
	E1BQ37	SFPQ	Splicing factor proline and glutamine rich
	A0A4W2H2B3	VPS18	Vacuolar protein sorting-associated protein 18 homolog
	A0A4W2E1E2	CLIP1	Uncharacterized protein
	V6F957	TAGLN	Transgelin
	A0A4W2BW17	EMILIN2	Elastin microfibril interfacer 2
	Q58D70	PPP2CA	Serine/threonine-protein phosphatase
	A0A4W2IBK1	CTSD	Cathepsin D
	A0A4W2GJT0	TPM1	Tropomyosin 1
	Q76I82	RPS15A	40S ribosomal protein S15a
	Q32LC3	EIF1AX	Eukaryotic translation initiation factor 4C
	Q0VCH9	GLIPR2	GLI pathogenesis-related 2
	A0A4W2DRA8	GPX1	Glutathione peroxidase
	E1B7Q2	AK7	Nucleoside-diphosphate kinase
	A0A4W2EB17	SHMT2	Serine hydroxymethyltransferase
	A0A3Q1MCC2	AP3D1	AP-3 complex subunit delta
	F1N3S4	CUL4A	Cullin 4A
	A0A3Q1MJL6	GPRC5C	G-protein-coupled receptor family C group 5 member C
	A0A4W2G0F1	GOLGA3	Golgin A3
	A0A4W2IJI4	TGM1	Transglutaminase 1
	A0A4W2HN45	TMEM30A	Cell cycle control protein
	Q71SA2	─	SMK-1 domain-containing protein (Fragment)
	F1MLD0	PANK4	4-phosphopantetheine phosphatase
	A0A4W2GDJ4	VPS13C	Vacuolar protein sorting 13 homolog C
	A5D7E8	PDIA3	Protein disulfide-isomerase
	A0A4W2GLG6	CACNA2D1	Calcium voltage-gated channel auxiliary subunit alpha2delta 1
	F1MGU7	FGG	Fibrinogen gamma-B chain
	Q9XSJ4	ENO1	Alpha-enolase
	A0A4W2ILY2	TALDO1	Transaldolase
	A0A7S6NJ46	─	MHC class I antigen (Fragment)
	A0A4W2GAE4	CLASP2	Cytoplasmic linker associated protein 2
	A0A4W2DWR7	PRPSAP2	Phosphoribosyl pyrophosphate synthetase associated protein 2
	A0A4W2BZQ6	XRCC6	ATP-dependent DNA helicase 2 subunit 1
	B0JYK4	PRKAR2B	Protein kinase, cAMP-dependent, regulatory, type II, beta
	A0A4W2D0E5	RPL36	60S ribosomal protein L36
	A0A4W2GIZ9	ANXA6	Annexin
	A0A4W2CFP0	GCLC	Glutamate--cysteine ligase
	A7MBJ5	CAND1	Cullin-associated NEDD8-dissociated protein 1
	F1N365	FLII	FLII actin remodeling protein
	A0A4W2HRJ1	ACTR1B	Actin related protein 1B
	A0A4W2GLD1	PSMA7	Proteasome subunit alpha type
	Q28824	MYLK	Myosin light chain kinase, smooth muscle
	A0A4W2I4Z5	COPS4	COP9 signalosome complex subunit 4
	A6H7C4	CBX3	CBX3 protein
	A7E306	NID2	NID2 protein
	A0A4W2CIB6	VIM	Vimentin
	P62871	GNB1	Guanine nucleotide-binding protein G(I)/G(S)/G(T) subunit beta-1
	A5D7H3	SLC44A2	Choline transporter-like protein 2
	A1A4I8	XPO7	Exportin 7
	F1MLW8	LOC100847119	Uncharacterized protein
	G3MWJ8	DDX3X	RNA helicase
	A0A3Q1M037	GCN1	GCN1 activator of EIF2AK4
	A7MB50	TBCD	Tubulin-specific chaperone D
	A0A4W2HNE6	CAPG	Macrophage-capping protein
	A0A4W2H9G7	BBS7	Bardet-Biedl syndrome 7
	A0A4W2IDJ3	ATP13A3	ATPase 13A3
	A0A4W2ECR7	CRYBG1	Crystallin beta-gamma domain containing 1
	Q3ZCE2	ELAVL1	ELAV-like protein
	A0A3Q1MHG7	ANXA4	Annexin
	A0A4W2IIH6	STX4	Syntaxin 4
	F1MD77	LAMC1	Laminin subunit gamma 1
	A0A4W2HEC9	RASA4B	RAS p21 protein activator 4B
	A0A4W2DNY9	STIP1	Hsc70/Hsp90-organizing protein
	Q2TBV3	ETFB	Electron transfer flavoprotein subunit beta
	A0A3Q1MCH6	ACP1	Low molecular weight cytosolic acid phosphatase
	A0A4W2H200	COL14A1	Collagen type XIV alpha 1 chain
	A0A4W2HAX4	TTLL12	Tubulin tyrosine ligase like 12
	A0A4W2FTW7	UPF2	UPF2 regulator of nonsense mediated mRNA decay
	A0A4W2FA33	MTHFD1	C-1-tetrahydrofolate synthase, cytoplasmic
	E1BEK9	UPF1	UPF1 RNA helicase and ATPase
	A0A4W2F0F2	TMPRSS6	Sulfurtransferase
	A0A4W2F0I3	COPA	Coatomer subunit alpha
	A0A4W2DW54	ALDH18A1	Delta-1-pyrroline-5-carboxylate synthase
	E1BH78	SNRNP200	Small nuclear ribonucleoprotein U5 subunit 200
	Q3SYV4	CAP1	Adenylyl cyclase-associated protein 1
	A0A4W2BW23	IGHM	Immunoglobulin heavy constant mu
	A0A4W2C9V0	MFGE8	Milk fat globule-EGF factor 8 protein
	A0A4W2FU58	G6PD	Glucose-6-phosphate 1-dehydrogenase
	G3X743	RNPEP	Arginyl aminopeptidase
	A0A4W2EH52	TPR	Nucleoprotein TPR
	A0A4W2EXD9	PRDX1	Peroxiredoxin-1
	A0A4W2CDR8	PSMA6	Proteasome subunit alpha type
	A0A3Q1M124	CAPN1	Calcium-activated neutral proteinase 1
	Q3ZC07	ACTC1	Actin, alpha cardiac muscle 1
	G5E630	USP9X	Ubiquitinyl hydrolase 1
	A6QLG1	LOC515358	Malignant T-cell-amplified sequence
	A0A4W2HZM5	ARHGAP1	Rho GTPase activating protein 1
	A0A4W2BU36	AHNAK	PDZ domain-containing protein
	F1N680	CMTM6	CKLF like MARVEL transmembrane domain containing 6
	F1MXR0	BAIAP2L1	BAR/IMD domain containing adaptor protein 2 like 1
	A6H742	PLS1	Plastin-1
	A0A4W2HQR5	HUWE1	HECT-type E3 ubiquitin transferase
	A0A452DIF5	H1-2	H1.2 linker histone, cluster member
	A0A4W2CVW6	CPNE1	Copine-1
	A0A4W2DST4	AKAP9	Uncharacterized protein
	Q56JW4	APRT	Adenine phosphoribosyltransferase
	A3KMV5	UBA1	Ubiquitin-like modifier-activating enzyme 1
	A0A4W2HW44	LAP3	Cysteinylglycine-S-conjugate dipeptidase
	F1MYH8	PSMD8	26S proteasome non-ATPase regulatory subunit 8
	A0JN63	CSTF1	Cleavage stimulation factor 50 kDa subunit
	A7Z025	PRPF8	PRPF8 protein
	A0A4W2IKB8	SERPINH1	Collagen-binding protein
	A0A4W2C416	TJP1	Uncharacterized protein
	A0A4W2H076	STAG1	Stromal antigen 1
	A0A4W2GUV8	RPSA	40S ribosomal protein SA
	A0A4W2BQX9	DEK	DEK proto-oncogene
	A6QNY4	STAU1	STAU1 protein (Fragment)
	A0A4W2HGT2	RPS27	40S ribosomal protein S27
	A0A4W2D2G4	EML4	HELP domain-containing protein
	A0A4W2CHD9	CAPN5	Calpain 5
	A0A4W2HQ09	SMC1A	Structural maintenance of chromosomes protein
	A0A4W2IRI4	ANXA5	Annexin
	A0A4W2I6Q0	CYB5A	Cytochrome b5
	F1MQ65	MYO1E	Myosin IE
	A4IFB8	IPO4	IPO4 protein
	A0A4W2EST1	WDR1	WD repeat domain 1
	A0A4W2DH74	COL6A1	Collagen type VI alpha 1 chain
	A0A452DIW4	MDH1	Malate dehydrogenase
	F1MNN6	MVP	Major vault protein
	A0A4W2FKP9	GNAQ	G protein subunit alpha q
	A0A3Q1MTY6	MAP1B	Microtubule associated protein 1B
	A0A4W2E7R0	RPS11	40S ribosomal protein S11
	A0A4W2EEP1	LYN	Tyrosine-protein kinase
	Q2KIM3	SNX1	Sorting nexin-1
	A5PK97	HAPLN3	HAPLN3 protein
	A0A452DIZ9	MYH10	Myosin-10
	P19858	LDHA	L-lactate dehydrogenase A chain
	A0A4W2HBE8	DNAH5	Dynein axonemal heavy chain 5
	A0A4W2CSQ2	NACA	Nascent polypeptide associated complex subunit alpha
	A0A4W2BU93	─	Uncharacterized protein
	F1MSN2	TACSTD2	Tumor associated calcium signal transducer 2
	A0A4W2C608	─	RING-type domain-containing protein
	J7K1V4	─	Lactotransferrin
	F1MTR1	IQGAP2	IQ motif containing GTPase activating protein 2
	A0A4W2HR21	SPTAN1	Spectrin alpha, non-erythrocytic 1
	A0A3Q1LMV9	EPPK1	Epiplakin 1
	A0A4W2H1W2	CCT8	CCT-theta
	A0A4W2D530	PRPF4	Pre-mRNA processing factor 4
	Q58DR1	HAT1	Histone acetyltransferase type B catalytic subunit
	E1BKZ9	SORT1	Sortilin 1
	A0A4W2G265	AP1M1	AP-1 complex subunit mu-1
	Q0VC36	SFN	14-3-3 protein sigma
	A0A4W2EMD8	RPS6	40S ribosomal protein S6
	A0A4W2BUC7	AARS	Alanine--tRNA ligase
	Q0VCU1	ACO1	Cytoplasmic aconitate hydratase
	G3X6I0	FCGBP	Uncharacterized protein
	A0A4W2FHQ6	UPK3BL2	Uroplakin 3B like 2
	Q148J6	ARPC4	Actin-related protein 2/3 complex subunit 4
	A0A4W2E7Q1	FN1	Fibronectin
	A0A3Q1M647	CAMK2D	Calcium/calmodulin-dependent protein kinase
	A0A4W2EJ41	VTA1	Vesicle trafficking 1
	A0A4W2HN26	FLNA	Filamin A
	F1N3Y1	TCAF2	TRPM8 channel-associated factor 2
	A0A4W2DSN0	CNDP2	Carnosine dipeptidase 2
	F1MMB9	RPF2	Ribosome production factor 2 homolog
	A0A4W2HG87	DDX31	DEAD-box helicase 31
	A7MBH9	GNAI2	G protein subunit alpha i2
	A0A4W2CTZ6	VPS16	Vacuolar protein sorting-associated protein 16 homolog
	A0A4W2G7H7	ABI3BP	ABI family member 3 binding protein
	A7MB21	FERMT2	FERMT2 protein
	F1N6D5	EFTUD2	116 kDa U5 small nuclear ribonucleoprotein component
	A0A4W2INV2	EEF1B2	Elongation factor 1-beta
	Q0P5I8	GET4	Golgi to ER traffic protein 4 homolog
	A0A4W2H365	TRIM28	Tripartite motif containing 28
	A0A4W2I3E8	CUL4B	Cullin 4B
	A0A3Q1LUJ8	ATP1A1	Sodium/potassium-transporting ATPase subunit alpha
	A0A4W2H475	RPLP0	60S acidic ribosomal protein P0
	G3X696	SLK	Non-specific serine/threonine protein kinase
	A0A4W2ET72	NCKAP1	Uncharacterized protein
	A0A4W2IBW3	CCAR2	Cell cycle and apoptosis regulator 2
	A0A4W2HBK9	CCT4	T-complex protein 1 subunit delta
	A0A4W2C1X7	H1-0	Histone H1.0
	E1B7E3	GOLGA4	Golgin A4
	A0A4W2ERZ0	GNAI3	G protein subunit alpha i3
	A5D9B6	SDCBP	Syntenin
	A0A4W2FQ02	HSPA9	75 kDa glucose-regulated protein
	A0A4W2G5C5	BAG6	BCL2-associated athanogene 6
	A0A4W2FJT1	HSPA8	Heat shock protein family A (Hsp70) member 8
	A0A3Q1ML65	EEA1	Early endosome antigen 1
	A0A4W2CJT3	NUMA1	Uncharacterized protein
	A0A4W2GFK9	DHX30	RNA helicase
	A0A4W2FNC1	BCAP31	B-cell receptor-associated protein
	A0A4W2D7L8	PKM	Pyruvate kinase
	A8E654	COL18A1	COL18A1 protein
	A0A4W2H4J1	DDX17	RNA helicase
	A0A4W2CPZ8	YWHAB	Tyrosine 3-monooxygenase/tryptophan 5-monooxygenase activation protein beta
	A0A4W2DDK7	CCT3	T-complex protein 1 subunit gamma
	A0A4W2CVZ4	HNRNPU	Heterogeneous nuclear ribonucleoprotein U
	G3N262	RPS3A	40S ribosomal protein S3a
	A0A4W2E1C8	PPP2R5D	Serine/threonine-protein phosphatase 2A 56 kDa regulatory subunit
	A0A4W2DQS5	MYH11	Uncharacterized protein
	A0A4W2HJ15	RBM47	RNA-binding motif protein 47
	P63243	RACK1	Receptor of activated protein C kinase 1
	F1MNS5	ENPP1	Ectonucleotide pyrophosphatase/phosphodiesterase 1
	A6QLB5	EML3	EML3 protein
	A0A4W2HK63	RPL10A	Ribosomal protein
	A0A4W2CKM0	RRBP1	Ribosome binding protein 1
	A0A4W2HA65	IDH1	Isocitrate dehydrogenase [NADP]
	A0A4W2E3F4	PTK7	Uncharacterized protein
	A0A4W2CP27	PABPC1	Polyadenylate-binding protein
	A0A4W2H221	FGA	Fibrinogen alpha chain
	A0A4W2E3D4	SNRPB2	Small nuclear ribonucleoprotein polypeptide B2
	F1MM34	CTNNA1	Catenin alpha-1
	A0A4W2HAJ8	PREP	Prolyl endopeptidase
	A0A4W2ET17	ALDH7A1	Aldehyde dehydrogenase (NAD(+))
	G3X6L9	EPRS1	Glutamyl-prolyl-tRNA synthetase 1
	E1BKS0	EPS8L1	EPS8 like 1
	E1BAQ3	MUC13	Mucin 13, cell surface associated
	A0A3Q1LFD0	ARFGEF1	Brefeldin A-inhibited guanine nucleotide-exchange protein 1
	A0A4W2DA54	HSPG2	Uncharacterized protein
	A0A4W2I4L1	DNPEP	Aspartyl aminopeptidase
	P20072	ANXA7	Annexin A7
	A0A4W2HE22	DERA	2-deoxy-D-ribose 5-phosphate aldolase
	E1BDX8	DYNC1H1	Dynein cytoplasmic 1 heavy chain 1
	A0A4W2EX31	FAP	Fibroblast activation protein alpha
	A0A3Q1LQ26	ATP8A1	Phospholipid-transporting ATPase
	A0A3Q1LTY7	AGRN	Agrin
	A0A4W2CZ38	EHD4	EH domain containing 4
	F1MUN7	ANXA11	Annexin
	A0A4W2HNU0	MYO1C	Myosin IC
	A0A4W2CIM8	RPS19	40S ribosomal protein S19
	Q58DW5	RPL5	60S ribosomal protein L5
	A0A3Q1MQ34	FLNB	Filamin B
	A0A4W2FQZ6	TOP1	DNA topoisomerase I
	A0A4W2FZZ5	THOP1	Thimet oligopeptidase 1
	F1MQ37	MYH9	Myosin heavy chain 9
	A0A3Q1LPC1	EGFLAM	Pikachurin
	E1BN24	ZNFX1	Zinc finger NFX1-type containing 1
	A0A4W2D9H6	HSD17B4	Hydroxysteroid 17-beta dehydrogenase 4
	A0A4W2HIH1	XPO1	Exportin 1
	A7MBA7	XRCC5	X-ray repair cross complementing 5
	V6F7T1	DLAT	Acetyltransferase component of pyruvate dehydrogenase complex
	Q8WMY2	FDPS	Farnesyl pyrophosphate synthase
	P55859	PNP	Purine nucleoside phosphorylase
	F1MS40	CFDP2	Craniofacial development protein 2
	A0A452DJ66	TUBA1D	Tubulin alpha chain
	A0A4W2DDF9	MACF1	Uncharacterized protein
	A5PKJ5	UNC45A	UNC45A protein
	A0A4W2H3F4	TOP2B	DNA topoisomerase 2
	F1MMA0	ILF3	Interleukin enhancer binding factor 3
	A0A4W2HI00	KTN1	Kinectin 1
	A0A3Q1LXK9	PLEC	Plectin
	A0A4W2CU21	PSAT1	Phosphoserine aminotransferase
	A0A4W2E9V9	DCTN1	Dynactin subunit 1
	Q28042	OVGP1	Oviduct-specific glycoprotein (Fragment)
	A0A4W2DF00	TAGLN2	Transgelin
	A0A4W2C8Y2	EIF4A1	RNA helicase
	A7E355	SYNCRIP	SYNCRIP protein (Fragment)
	F1MDH3	TLN1	Talin 1
	A0A4W2DX34	SEC23IP	SEC23 interacting protein
	A0A4W2FWL8	MYO6	Unconventional myosin-6
	A5D7D1	ACTN4	Alpha-actinin-4
	A0A4W2FSW2	COPB1	Coatomer subunit beta
	A0A4W2HV14	STXBP1	Syntaxin binding protein 1
	A0A4W2ET20	ACSS3	Propionate--CoA ligase
	A0A4W2GN98	NID1	Nidogen 1
	A0A4W2HM59	CSPG4	Chondroitin sulfate proteoglycan 4
	A0A4W2E6H3	IQGAP1	IQ motif containing GTPase activating protein 1
	A0A088Q0A9	─	9CETA 60 kDa chaperonin
	A0A4W2D222	ELP1	Elongator complex protein 1
	Q29S21	KRT7	Keratin, type II cytoskeletal 7
	A0A4W2CN44	DES	Desmin
	Q0VCX2	HSPA5	Endoplasmic reticulum chaperone BiP
	A0A4W2D453	TNC	Uncharacterized protein
	F1MYG5	LMNA	Lamin A/C
	A0A3Q1MFI2	FAM120A	Constitutive coactivator of PPAR-gamma-like protein 1
	Q95M18	HSP90B1	Endoplasmin
	F1MYC9	SPTBN1	Spectrin beta chain
	A0A4W2DXW5	EIF4A3	RNA helicase
	F1N6C4	EPS8	Epidermal growth factor receptor pathway substrate 8
	E1BPL8	MME	Atriopeptidase
	A0A4W2GV41	CLTC	Clathrin heavy chain
	A0A4W2E8T3	CD109	CD109 molecule
	E1BFV0	KPNB1	Karyopherin subunit beta 1
	F2FB38	MUC16	Mucin-16
	A0A4W2IET3	PYGL	Alpha-1,4 glucan phosphorylase
	A0A4W2GH10	ANPEP	Aminopeptidase
	A0A4W2E9H5	ATP2B2	Calcium-transporting ATPase
	A0A3Q1MGJ7	PKHD1L1	PKHD1 like 1
	A0A4W2HM90	CARMIL1	Capping protein regulator and myosin 1 linker 1
	Q0V7N1	SUSD2	Sushi domain containing 2 (Fragment)
	Q76LV2	HSP90AA1	Heat shock protein HSP 90-alpha
	A0A4W2DVZ1	TUBB	Tubulin beta chain
	Q3MHM5	TUBB4B	Tubulin beta-4B chain
	A0A4W2BUC1	COPG1	Coatomer subunit gamma
	A0A4W2CTC9	A2M	Uncharacterized protein
	A0A4W2I521	EPHX2	Epoxide hydrolase 2
	A0A3Q1MPS4	ACTN1	Alpha-actinin-1
	Q76LV1	HSP90AB1	Heat shock protein HSP 90-beta
	E9RHW1	HSPB1	Heat shock 27 kDa protein
	Q3SYR8	JCHAIN	Immunoglobulin J chain
	F1MZ85	VCAN	Versican core protein
	A0A4W2III8	COL15A1	Collagen type XV alpha 1 chain
	P50227	SULT1A1	Sulfotransferase 1A1
	A0A4W2EG96	VCP	15S Mg(2+)-ATPase p97 subunit
	A0A4W2I9D0	LOC113886404	GST class-pi
	A0A4W2H2Y9	AHCY	Adenosylhomocysteinase
	B0JYL8	CFL1	Cofilin, non-muscle isoform
	A0A4W2HP47	PSMA5	Proteasome subunit alpha type
	A0A3Q1LGL7	LAMA4	Laminin subunit alpha 4
	A6QQG2	ZKSCAN8	ZNF192 protein
	A0A4W2FL04	─	Histone H2A
	A0A4W2FND9	PSMB1	Proteasome subunit beta
	P23805	CGN1	Conglutinin
	F1MNT4	LAMB1	Laminin subunit beta 1
	G8JKX4	ACTA2	Actin, aortic smooth muscle
	A0A4W2EZ83	LDHB	L-lactate dehydrogenase
	A7MBI5	DPYSL3	DPYSL3 protein
	B0JYN8	PSMB3	Proteasome subunit beta
	Q5E9K0	PSMB2	Proteasome subunit beta type-2
	A0A4W2FW26	PSMA1	Proteasome subunit alpha type
	Q58DU5	PSMA3	Proteasome subunit alpha type-3
	Q5EAD2	PHGDH	D-3-phosphoglycerate dehydrogenase
	A0A4W2I9R5	TUBB2A	Tubulin beta chain
	A0A4W2GXB1	LOC113891189	Aldose reductase
	B0JYN2	RAN	GTP-binding nuclear protein Ran
	A0A4W2EXX8	RPS8	40S ribosomal protein S8
	A0A4W2H2D6	PSMB4	Proteasome subunit beta
	A0A3Q1LZ47	MACROH2A1	Core histone macro-H2A
	A0A4W2FQT7	PSMA4	Proteasome subunit alpha type
	A0A4W2EAK8	CLTA	Clathrin light chain
	A0A3Q1NL81	NUP93	Nuclear pore complex protein Nup93
	A5D7N2	HIST2H2BE	Histone H2B
	A0A4W2D514	PTGFRN	Uncharacterized protein
	A0A4W2I9I1	CD81	Tetraspanin
	A0A4W2BU99	HOOK3	Hook microtubule tethering protein 3
	A0A4W2C4Q9	CKB	Creatine kinase
	A0A4W2CUW9	SCFD1	Sec1 family domain containing 1
	F1MBF6	RAB6A	RAB6A, member RAS onco family
	A0A4W2ISK3	S100A10	Calpactin I light chain
	A0A4W2EH98	IPO5	Importin 5
	A0A4W2ECC5	ALDH1A1	Aldehyde dehydrogenase 1 family member A1
	A0A4W2C3R2	H1-5	H15 domain-containing protein
	A0A4W2GGE1	PSMA2	Proteasome subunit alpha type
	A0A4W2DX00	H1-3	Histone H1.3
	A0A4W2D5W8	EEF2	Death associated protein kinase 3
	E1BNE7	CAVIN1	Caveolae associated protein 1
	A0A4W2FG68	MDH2	Malate dehydrogenase
	A0A5A4UBP5	hsp70	Heat shock protein 70
	A0A4W2GCG8	HSPA6	Heat shock protein family A (Hsp70) member 6
	A0A4W2F9C0	YBX1	Y-box binding protein 1
	F1N7B5	CUL5	Cullin 5
	A0A4W2EFE8	RPL18	Ribosomal protein L18
	A0A4W2G3T6	LOC113900915	Potassium voltage-gated channel interacting protein 3
	Q1JPA2	EEF1G	Elongation factor 1-gamma (Fragment)
	A0A3Q1LRY6	NCL	Nucleolin
	A5D9H5	HNRNPD	Heterogeneous nuclear ribonucleoprotein D
	A0A4W2DW35	CLIC1	Chloride intracellular channel protein
	Q3T169	RPS3	40S ribosomal protein S3
	P62261	YWHAE	14-3-3 protein epsilon
	Q2KIV8	GSTM3	Glutathione S-transferase
	Q3MHG3	MPST	Sulfurtransferase
	Q861U5	─	40S ribosomal protein S18 (Fragment)
	F1MUP9	VAT1	Vesicle amine transport 1
	A0A4W2EQU6	PSMB5	Proteasome subunit beta
	F1MMU4	H1-10	H1.10 linker histone
	A0A4W2HER7	SRSF2	Serine/arginine-rich splicing factor 2
	Q0VC27	HMGA1	High mobility group AT-hook 1
	F1MEP6	EPCAM	Epithelial cell adhesion molecule
	A0A4W2IE70	ATIC	AICAR transformylase/inosine monophosphate cyclohydrolase
	Q2KJH9	ALDH9A1	4-trimethylaminobutyraldehyde dehydrogenase
	A0A4W2CZB0	RTN4	Reticulon
	F1N2F1	NIBAN1	Niban apoptosis regulator 1
	E1BP91	NPEPPS	Aminopeptidase
	Q2HJ38	CNN1	Calponin-1
	Q1RMX7	NANS	N-acetylneuraminate synthase
	Q3ZCI4	PGD	6-phosphogluconate dehydrogenase, decarboxylating
	A0A4W2DN05	CTNNB1	Catenin beta 1
	Q861V5	─	Peptidyl-prolyl cis-trans isomerase (Fragment)
	A0A4W2BWD1	RAB1B	RAB1B, member RAS oncogene family
	A0A4W2GDR3	ARF3	Peptidylprolyl isomerase
	A0A3Q1MNN2	AKR7A2	Aldo-keto reductase family 7 member A2
	Q3MHN0	PSMB6	Proteasome subunit beta type-6
	A0A4W2HD57	PSMD5	26S proteasome non-ATPase regulatory subunit 5
	A0A4W2CRS0	FASN	Fatty acid synthase
	A0A4W2F1U3	PDXK	Pyridoxal kinase
	A5D785	CSE1L	Exportin-2
	A0A4W2GQ59	FLNC	Filamin C
	A0A4W2D7F7	DPYSL2	Dihydropyrimidinase-related protein 2
	A1A4J1	PFKL	ATP-dependent 6-phosphofructokinase, liver type
	A0A4W2CX08	PGM5	Uncharacterized protein
	A0JN52	SF3B3	Splicing factor 3B subunit 3
	B0JYM7	SMS	Spermine synthase
	A0A452DIA7	RPS2	40S ribosomal protein S2
	A7Z085	WDR82	WD repeat domain 82
	A0A4W2EEZ6	PYGB	Alpha-1,4 glucan phosphorylase
	Q2KJE7	PSME1	Proteasome (Prosome, macropain) activator subunit 1 (PA28 alpha)
	E1B864	ITGB4	Integrin beta
	A0A4W2DBT5	PGM2	Phosphoglucomutase 2
	A0A4W2GZL4	IL1RAP	Interleukin 1 receptor accessory protein
	Q2TBQ5	RPL7A	60S ribosomal protein L7a
	E1BMW9	PURA	Purine rich element binding protein A
	A0A4W2FVJ4	LOC113889505	Glutathione transferase
	A0A3Q1MM65	RPL4	60S ribosomal protein L4
	A0A3Q1LXR9	ACTR2	Actin-related protein 2
	A0A4W2E7H4	RPL6	60S ribosomal protein L6
	A0A4W2IPV4	PTPRG	Protein-tyrosine-phosphatase
	A0A4W2CRW3	─	Annexin
	A0A4W2CSD8	YWHAZ	Tyrosine 3-monooxygenase/tryptophan 5-monooxygenase activation protein zeta
	A0A3Q1M6K6	ACO2	Aconitate hydratase, mitochondrial
	A0A4W2FS86	PRDX5	Peroxiredoxin-5
	A0A4W2HRK8	─	Uncharacterized protein
	Q3SX44	DDAH2	N(G),N(G)-dimethylarginine dimethylaminohydrolase 2
	A0A4W2GAA4	RPL7	Ribosomal protein L7
	G3MYE7	MECP2	Methyl-CpG-binding protein 2
	A0A4W2HSI3	CAPZA1	F-actin-capping protein subunit alpha
	A0A4W2C8R9	CD9	Tetraspanin
	A0A4W2EA26	ATP6V0D1	ATPase H+ transporting V0 subunit d1
	A0A4W2DYR8	DHX9	DEAH box protein 9
	A0A4W2HXY3	LOC113879933	Serpin A3-1
	A7YY28	ABHD14B	Protein ABHD14B
	A0A4W2DJY6	LOC113879933	SERPIN domain-containing protein
	F1N1S0	SSBP1	Single-stranded DNA-binding protein
	A0A4W2DT05	ITGA6	Integrin
	A0A4W2IE73	PGK1	Phosphoglycerate kinase
	A0A4W2EPP2	GLUD1	Glutamate dehydrogenase (NAD(P)(+))
	A5D973	PPP2R1A	Alpha isoform of regulatory subunit A, protein phosphatase 2
	Q5E9A3	PCBP1	Poly(rC)-binding protein 1
	A0A4W2IMT5	PAK2	Non-specific serine/threonine protein kinase
	A0A3Q1NGX5	ILF2	Interleukin enhancer binding factor 2
	A0A3Q1MRG1	CUL3	Cullin 3
	A0A4W2HL08	CAPS	Calcyphosine
	A0A4W2GQZ4	USO1	General vesicular transport factor p115
	A0A4W2H7F8	CYRIB	Family with sequence similarity 49 member B
	A0A4W2E0U9	RPL19	Ribosomal protein L19
	A0A4W2E583	ITGB1	Integrin beta
	A0A4W2GPI4	LOC113883341	Eukaryotic translation initiation factor 3 subunit C
	A0A4W2D2Y6	RPS9	40S ribosomal protein S9
	A0A4W2DNT9	RARS1	Arginine--tRNA ligase, cytoplasmic
	E1BGJ0	LRP1	LDL receptor related protein 1
	A5D7A2	GARS1	Diadenosine tetraphosphate synthetase
	A0A4W2G877	VARS1	Valine--tRNA ligase
	A0A4W2D2A7	PSME2	Proteasome activator subunit 2
	A6QQT4	ALDH3A2	Aldehyde dehydrogenase
	A0A4W2FZS3	PSMB9	Proteasome subunit beta
	A0A4W2CDD8	RPL27	60S ribosomal protein L27
	A0A4W2H6J4	ELOA	60S ribosomal protein L11
	A0A4W2ETJ7	HNRNPK	Heterogeneous nuclear ribonucleoprotein K
	A0A6B9SDY7	─	Ig lamda chain variable region (Fragment)
	A0A4W2GCT4	PSMC5	Proteasome 26S subunit, ATPase 5
	A0A4W2C999	PIK3C2A	40S ribosomal protein S13
	Q3YJL7	BoLA	MHC class I antigen (Fragment)
	A0A4W2DVR2	IGHM	Immunoglobulin heavy constant mu
	A0A4W2GGV4	EIF3A	Eukaryotic translation initiation factor 3 subunit A
	A0A4W2EE48	MYH14	Myosin heavy chain 14
	A0A4W2C0H3	PSMB8	Proteasome subunit beta
	A0A4W2FQF1	A2M	Alpha-2-macroglobulin
	A6H768	GALK1	Galactokinase
	Q58DM9	RPL27A	60S ribosomal protein L27a
	F1MY44	HNRNPM	Heteroous nuclear ribonucleoprotein M
	A0A4W2BVA2	LAMB2	Uncharacterized protein
	E1BEN4	GMPPA	GDP-mannose pyrophosphorylase A
	P09487	ALPL	Alkaline phosphatase, tissue-nonspecific isozyme
	A0A4W2D7Z4	CS	Citrate synthase
	Q861S4	RPL21	60S ribosomal protein L21 (Fragment)
	P04896	GNAS	Guanine nucleotide-binding protein G(s) subunit alpha isoforms short
	A0A4W2EYV4	RPS25	40S ribosomal protein S25
	A0A4W2ID83	SEC13	GATOR complex protein SEC13
	D4QBB3	HBB	Hemoglobin beta
	A0A4W2CJ87	PRDX6	Peroxiredoxin-6
	A0A4W2IHM5	PARP1	Poly [ADP-ribose] polymerase
	F1MYX5	LCP1	Lymphocyte cytosolic protein 1
	A0A3Q1LW10	PRDX4	Peroxiredoxin-4
	A0A4W2F392	RPL24	Ribosomal protein L24
	B0JYM5	YWHAQ	14-3-3 protein theta
	A0A4W2C6J7	IDH2	Isocitrate dehydrogenase [NADP]
	A0A4W2HI77	MYBBP1A	MYB binding protein 1a
	A0A4W2DE88	─	Uncharacterized protein
	A0A4W2E6V7	ARPC3	Actin-related protein 2/3 complex subunit 3
	E1BEG2	HNRNPA3	Heteroous nuclear ribonucleoprotein A3
	A0A4W2CPT5	SDC2	Syndecan
	F1MJQ1	RAB7A	Ras-related protein Rab-7a
	A0A4W2EHN2	VPS35	Vacuolar protein sorting-associated protein 35
	G3MZH4	AP1G1	AP-1 complex subunit gamma
	A0A3Q1LV18	CCT2	CCT-beta
	G8JKX8	COPB2	Coatomer subunit beta
	A0A3Q1MAP7	GOLGB1	Golgin B1
	A0A4W2FT04	SNRPE	Small nuclear ribonucleoprotein E
	Q5E9R3	EHD1	EH domain-containing protein 1
	A0A4W2GQ76	MAPK3	Mitogen-activated protein kinase
	A0A4W2E4Y7	MTA1	Uncharacterized protein
	F1MB60	RPS26	40S ribosomal protein S26
	Q862J9	─	60S ribosomal protein L17 (Fragment)
	A0A4W2EM88	EIF5B	Eukaryotic translation initiation factor 5B
	A0A4W2HYH2	PARK7	Maillard deglycase
	A7YWC6	SUB1	Activated RNA polymerase II transcriptional coactivator p15
	A0A4W2C3S4	RPL3	Uncharacterized protein
	E1BIB4	HNRNPL	Heteroous nuclear ribonucleoprotein L
	Q862L6	─	60S ribosomal protein L12 (Fragment)
	F2Z4F0	ACTR1A	Actin related protein 1A
	A0A4W2FHC3	DCN	Decorin
	A5D987	UBE2N	Ubiquitin-conjugating enzyme E2N-like
	G3MWR4	ATP1B1	Sodium/potassium-transporting ATPase subunit beta
	A0A4W2DFR9	─	Ferritin
	A0A3Q1LXX9	COPE	Coatomer subunit epsilon
	A0A4W2HRQ9	MYL6	Myosin light chain 6
	F1MDM4	REEP5	Receptor expression-enhancing protein
	F1MC13	LAMA5	Laminin subunit alpha 5
	G5E531	TCP1	CCT-alpha
	A0A4W2E8T0	RTN3	Reticulon
	A0A4W2FDF5	SF3B1	Splicing factor 3b subunit 1
	A0A4W2I9W7	RAB2A	RAB2A, member RAS oncogene family
	Q3T0E7	PPP1CA	Serine/threonine-protein phosphatase PP1-alpha catalytic subunit
	A0A4W2GUL6	PPP2R2A	Serine/threonine-protein phosphatase 2A 55 kDa regulatory subunit B
	A0A3Q1MRF3	COPS3	COP9 signalosome complex subunit 3
	A7E3D9	ACSL4	ACSL4 protein (Fragment)
	A0A4W2E9H1	TUBB6	Tubulin beta chain
	A0A4W2CMC4	SNRPD3	Small nuclear ribonucleoprotein Sm D3
	A0A4W2C2T9	ST13	STI1 domain-containing protein
	A0A4W2H0C9	LANCL1	LanC like 1
	A0A4W2CHV4	THYN1	Thymocyte nuclear protein 1
	F1MM83	PGLS	6-phosphogluconolactonase
	A0A3Q1M6N7	LTA4H	Leukotriene A(4) hydrolase
	A0A4W2FN01	DCTN2	Dynactin subunit 2
	Q2KJ25	PSMD12	26S proteasome non-ATPase regulatory subunit 12
	A0A4W2EL77	ATP5F1B	ATP synthase subunit beta
	A0A4W2C7K7	AP2B1	AP complex subunit beta
	Q3T0B6	C1QBP	Complement component 1 Q subcomponent-binding protein, mitochondrial
	Q2KJ46	PSMD3	26S proteasome non-ATPase regulatory subunit 3
	A0A4W2CI58	COL1A1	Uncharacterized protein
	Q3MHK9	FSCN1	Fascin
	A0A4W2CHU4	LAMA2	Uncharacterized protein
	A0A3Q1LMX0	CYB5R3	NADH-cytochrome b5 reductase
	A0A4W2D762	SEPTIN2	Septin
	A0A4W2F5Z1	RPS24	40S ribosomal protein S24
	A0A3Q1N0B0	H2AZ2	Histone H2A
	A0A4W2IKL8	LOC113898356	Histone H4
	A0A4W2FD30	RPS15	40S ribosomal protein S15
	Q0VCK5	AP2A2	AP-2 complex subunit alpha-2
	A0A4W2ESD2	AP2M1	AP-2 complex subunit mu
	E1B8N6	LMNB1	Lamin B1
	Q9GMB8	SARS1	Serine--tRNA ligase, cytoplasmic
	A0A4W2GCQ6	VPS26A	VPS26, retromer complex component A
	A0A4W2BP86	GNB2	G protein subunit beta 2
	A0A4W2GZN4	LGALS1	Galectin
	Q3ZBH5	PA2G4	Proliferation-associated 2G4
	E1BF20	HNRNPH1	Heteroous nuclear ribonucleoprotein H1
	A0A4W2CBV3	TP53BP1	Tumor protein p53 binding protein 1
	A5D984	PKM	Pyruvate kinase
	A0A4W2GBN0	APEX1	DNA-(apurinic or apyrimidinic site) endonuclease
	G8JKV5	RPL14	60S ribosomal protein L14
	A0A4W2DTY6	RPLP2	60S acidic ribosomal protein P2
	A0A4W2HLX4	RPA1	Replication protein A subunit
	A0A3Q1MGI8	RRM1	Ribonucleoside-diphosphate reductase
	A0A3Q1LYI5	PSMB10	Proteasome subunit beta
	Q3ZBG1	RAB14	Ras-related protein Rab-14
	Q1JP95	PSMC3	Proteasome 26S ATPase subunit 3 (Fragment)
	A0A4W2GPW6	RTCB	RNA-splicing ligase RtcB homolog
	A0A3Q1MXB7	ACTR3	Actin-like protein 3
	A0JN77	TKFC	Bifunctional ATP-dependent dihydroxyacetone kinase/FAD-AMP lyase (cyclizing)
	A0A4W2BXS6	TTC38	Tetratricopeptide repeat protein 38
	E1BBY7	HSPA4	Heat shock 70 kDa protein 4
	Q3T0W4	PPP1R7	Protein phosphatase 1 regulatory subunit 7
	A0A4W2HJV7	SPATA5	Spermatogenesis associated 5
	Q3T148	EIF3M	Eukaryotic translation initiation factor 3 subunit M
	A0A4W2HS87	DDX39B	RNA helicase
	A0A4W2ES13	CLDN1	Claudin
	A5D9G1	UAP1	UDP-N-acteylglucosamine pyrophosphorylase 1
	A0A4W2EVB2	COPS8	COP9 signalosome subunit 8
	A7Z057	YWHAG	14-3-3 protein gamma
	A0A4W2H9Y6	AP2A1	AP-2 complex subunit alpha
	A0A4W2IFL0	RPS5	Ribosomal protein S5
	F1MVT7	EPM2AIP1	EPM2A interacting protein 1
	A0A4W2HGE7	RPL13	60S ribosomal protein L13
	A0A4W2HYA4	EZR	Ezrin
	E1BKM4	PDCD6IP	Programmed cell death 6 interacting protein
	L7R5X3	eef1d	Eukaryotic translation elongation factor 1 delta transcript variant 1
	F1MLV1	PSMC6	26S proteasome regulatory subunit 10B
	E1BLZ8	EIF3F	Eukaryotic translation initiation factor 3 subunit F
	Q3SZI8	IVD	Isovaleryl-CoA dehydrogenase, mitochondrial
	A0A4W2F4I2	RPL23	60S ribosomal protein L23
	A0A4W2DVQ6	CAPZB	F-actin-capping protein subunit beta
	F1MXE4	PSMD6	26S proteasome non-ATPase regulatory subunit 6
	A0A4W2FYN5	SPTAN1	Spectrin alpha, non-erythrocytic 1
	A0A4W2DXX1	SEPTIN9	Septin 9
	A0A4W2FMT5	ETFA	Electron transfer flavoprotein subunit alpha
	Q2KJ42	NONO	Non-POU domain containing octamer binding
	A0A4W2FWS9	ADK	Adenosine kinase
	A0A4W2FWX9	EIF3E	Eukaryotic translation initiation factor 3 subunit E
	A0A4W2ELV0	UTRN	Uncharacterized protein
	A0A4W2GKV6	SEC22B	SEC22 homolog B, vesicle trafficking protein
	A0A4W2IDJ6	EHD2	EH domain containing 2
	P07857	SCP2	Sterol carrier protein 2
	A0A4W2EP25	RAB11B	RAB11B, member RAS oncogene family
	P51176	TGM2	Protein-glutamine gamma-glutamyltransferase 2
	A0A4W2CVW3	RBBP4	RB binding protein 4, chromatin remodeling factor
	A0A4W2HJP0	HMGB1	High mobility group protein 1
	A0A4W2H7C7	ALDH16A1	Aldehyde dehydrogenase family 16 member A1
	A0A3Q1LYB3	COPS6	COP9 signalosome complex subunit 6
	A0A4W2H1B4	SRSF1	Serine/arginine-rich splicing factor 1
	A0A4W2BQZ6	TPMT	Thiopurine S-methyltransferase
	F1MBI1	PSMB7	Proteasome subunit beta
	A8E4P3	STOM	STOM protein
	A4FV37	CAVIN3	Caveolae-associated protein 3
	G3MXJ5	LAMP2	Lysosomal associated membrane protein 2
	A0A4W2BSQ7	PSMD11	Proteasome 26S subunit, non-ATPase 11
	A0A4W2DR39	SEC31A	Uncharacterized protein
	E1BIP2	SLC44A1	Choline transporter-like protein
	A0A4W2CJG3	RPL13A	60S ribosomal protein L13a
	A0A4W2F0S3	DARS1	Aspartate--tRNA ligase, cytoplasmic
	P68102	EIF2S1	Eukaryotic translation initiation factor 2 subunit 1
	A0A4W2GG62	VPS29	Vacuolar protein sorting-associated protein 29
	F1MW06	NOP56	Nucleolar protein 56
	Q5E9D7	PSMC1	Proteasome 26S ATPase subunit 1
	A0A4W2G9D5	ACTL6A	Actin like 6A
	A0A4W2HDP9	RPL8	60S ribosomal protein L8
	A0A4W2EDI5	CAPZA2	F-actin-capping protein subunit alpha
	A0A4W2FDX9	CCT7	T-complex protein 1 subunit eta
	A0A4W2G4P4	IPO7	Importin 7
	F1MDW1	MARS1	Methionine--tRNA ligase, cytoplasmic
	A0A4W2GJQ9	BUB3	BUB3 mitotic checkpoint protein
	A0A4W2EH55	TPM1	Tropomyosin 1
	Q3MHL7	CCT6A	T-complex protein 1 subunit zeta
	A0A4W2CTP6	RAB1A	RAB1A, member RAS oncogene family
	A0A4W2HMP5	CYFIP1	Cytoplasmic FMR1-interacting protein
	Q5E959	STRAP	Serine-threonine kinase receptor-associated protein
	A0A4W2CEH4	NQO1	NAD(P)H quinone dehydrogenase 1
	F1MJI7	LMNB2	Lamin B2
	A0A4W2EAT8	TPM2	Uncharacterized protein
	F1MER7	HSPG2	Heparan sulfate proteoglycan 2
	A0A4W2FRQ2	HDAC1	Histone deacetylase 1
	A0A4W2CYR2	PDIA6	Protein disulfide-isomerase A6
	E1BNQ9	HNRNPUL2	Heteroous nuclear ribonucleoprotein U like 2
	Q3SYZ7	RPL34	60S ribosomal protein L34 (Fragment)
	A0A4W2IFQ9	RBBP7	RB binding protein 7, chromatin remodeling factor
	A0A4W2DU12	ENPP6	Choline-specific glycerophosphodiester phosphodiesterase
	A0A4W2FSW8	SARS2	Seryl-tRNA synthetase
	F1MIH2	SEPTIN7	Septin
	Q2HJI9	RBX1	Ring-box 1
	E1BA21	TFAM	Transcription factor A, mitochondrial
	A8E4P2	FARSB	Phenylalanyl-tRNA synthetase beta subunit
	A0A4W2DJK3	NES	IF rod domain-containing protein
	A7E3Q2	HSPA2	Heat shock 70kDa protein 1A
	A0A4W2I8N5	NAP1L4	Nucleosome assembly protein 1 like 4
	A0A3Q1LMM6	PARVA	Parvin alpha
	E1BNP8	SUPT16H	FACT complex subunit
	A0A4W2DJ99	LMLN	60S ribosomal protein L35a
	A0A4W2DF42	RAP1GDS1	Rap1 GTPase-GDP dissociation stimulator 1
	A0A4W2D4U6	SEC23B	Protein transport protein SEC23
	A0A4W2IMF4	ARL6IP5	PRA1 family protein
	A0A4W2FE06	UGP2	UTP--glucose-1-phosphate uridylyltransferase
	P61257	RPL26	60S ribosomal protein L26
	F1MNI4	RAB5B	RAB5B, member RAS onco family
	A0A4W2BV02	QARS1	Glutaminyl-tRNA synthetase
	A0A3S5ZPI7	CYB5B	Cytochrome b5 type B
	A0A4W2D7N9	EIF4A2	RNA helicase
	A0A4W2DHN1	ACADM	Medium-chain specific acyl-CoA dehydrogenase, mitochondrial
	A0A4W2I1N7	TUBA1A	Tubulin alpha chain
	A0A4W2F424	PSMC2	26S proteasome AAA-ATPase subunit RPT1
	A0A4W2CTM6	PURB	Purine rich element binding protein B
	P12378	UGDH	UDP-glucose 6-dehydrogenase
	Q2KIQ1	PGM3	Phosphoacetylglucosamine mutase
	Q3SYW1	AP1M2	AP-1 complex subunit mu-2
	A0A4W2I9T2	CLTB	Clathrin light chain
	Q56JX6	RPS28	40S ribosomal protein S28
	A0A3Q1LQU7	CCDC93	Coiled-coil domain-containing protein 93
	A0A4W2DYY3	RAC1	Rac family small GTPase 1
	A0A4W2H3U9	BAX	BCL2 associated X, apoptosis regulator
	Q3T0Y1	OTUB1	Ubiquitin thioesterase
	A0A3Q1MQB1	LOC782688	Uncharacterized protein
	F1MEQ3	DLST	Dihydrolipoyllysine-residue succinyltransferase component of 2-oxoglutarate dehydrogenase complex, mitochondrial
	A0A4W2CKK1	PYCR3	Pyrroline-5-carboxylate reductase
	A0A4W2C4N7	PLP2	MARVEL domain-containing protein
	G3MWT9	AKAP12	A-kinase anchoring protein 12
	Q3SYR7	RPL9	60S ribosomal protein L9
	A0A4W2C091	HERC4	HECT and RLD domain containing E3 ubiquitin protein ligase 4
	F6RFE5	PRMT1	Protein arginine methyltransferase 1
	A0A3Q1ML30	DSTN	Actin-depolymerizing factor
	A0A4W2I9J4	RPS20	40S ribosomal protein S20
	A0A4W2EN68	OSGEP	Probable tRNA N6-adenosine threonylcarbamoyltransferase
	A7E3T7	MAT2A	S-adenosylmethionine synthase
	Q3SYT9	PCBP2	Poly(RC) binding protein 2
	A0A3Q1MIA4	PSMD2	26S proteasome non-ATPase regulatory subunit 2
	Q2KJ77	HSPBP1	HSPA (Heat shock 70kDa) binding protein, cytoplasmic cochaperone 1
	A0A4W2DTV6	ESD	S-formylglutathione hydrolase
	A0A4W2C9V1	GOT2	Aspartate aminotransferase
	A0A4W2F6A4	ERH	Enhancer of rudimentary homolog
	F1N0T1	LAMC3	Laminin subunit gamma 3
	A0A4W2I728	NDRG2	Protein NDRG2
	P46196	MAPK1	Mitogen-activated protein kinase 1
	A0A4W2G9E6	─	RRM domain-containing protein
	A0A4W2CSE3	COPS2	COP9 signalosome complex subunit 2
	A0A4W2CK55	NOP58	NOP58 ribonucleoprotein
	A0A4W2FQP8	RPL31	60S ribosomal protein L31
	A0A4W2HUJ9	LAMB2	Laminin subunit beta 2
	A0A4W2CD08	─	40S ribosomal protein S23
	G5E567	IPO9	Importin 9
	A5PKK5	SMARCA2	SMARCA2 protein
	A0A4W2GKH8	FKBP4	Peptidylprolyl isomerase
	A0A4W2GCK4	ADAM10	Disintegrin and metalloproteinase domain-containing protein 10
	A0A4W2GDJ9	PRKACA	cAMP-dependent protein kinase
	A0A4W2HLS1	STAT1	Signal transducer and activator of transcription
	A0A3Q1MFR4	APOB	Apolipoprotein B
	A0A4W2HYT7	NIBAN2	Niban apoptosis regulator 2
	A0A4W2BTN1	IGHM	Immunoglobulin heavy constant mu
	A0A4W2D803	SRI	Sorcin
	A0A4W2CF85	CAPNS1	Calcium-activated neutral proteinase small subunit
	A6QR08	GPS1	GPS1 protein
	A0A4W2G2U8	RAP1A	RAP1A, member of RAS oncogene family
	F1MKH6	NARS1	Asparagine--tRNA ligase
	A0A4W2I5T3	TRA2B	Transformer 2 beta homolog
	Q2KJE5	GAPDHS	Glyceraldehyde-3-phosphate dehydrogenase, testis-specific
	P53710	ITGA2	Integrin alpha-2 (Fragment)
	F1MCZ0	GMPR2	GMP reductase
	P00515	PRKAR2A	cAMP-dependent protein kinase type II-alpha regulatory subunit
	A0A4W2IJ03	RUVBL2	RuvB-like helicase
	A0A4W2GBX8	STAG2	Stromal antigen 2
	A0A452DJS8	TPPP3	Tubulin polymerization-promoting protein family member 3
	E1BJB1	TUBB2A	Tubulin beta chain
	A0A4W2E1N4	LMOD1	WH2 domain-containing protein
	A0A4W2FC99	PML	Promyelocytic leukemia
	A7MBA2	PSMD1	26S proteasome non-ATPase regulatory subunit 1
	A0A4W2E5E8	RPL28	60S ribosomal protein L28
	A0A4W2C9N4	SNRPD1	Small nuclear ribonucleoprotein Sm D1
	Q1LZ81	PDCD6	PDCD6 protein
	Q29460	PAFAH1B3	Platelet-activating factor acetylhydrolase IB subunit alpha1
	A2VDN8	CORO1C	Coronin
	V6F7P3	PAFAH1B2	Platelet-activating factor acetylhydrolase IB subunit beta
	Q2KI86	RPA2	Replication protein A2
	A0A4W2GNJ6	SND1	Staphylococcal nuclease domain-containing protein
	A0A4W2DYY6	EIF3B	Eukaryotic translation initiation factor 3 subunit B
	F1MC86	GMPS	Glutamine amidotransferase
	F1N301	RPL22	Ribosomal protein L22
	A0A4W2GHK0	PGM1	Phosphoglucomutase 1
	O18977	TN-X	Tenascin-X
	A0A6B9SF49	─	Ig lamda chain variable region (Fragment)
	Q17QP9	PSMD14	26S proteasome regulatory subunit RPN11
	A5D7D9	DHX15	RNA helicase
	F1MLB8	ATP5F1A	ATP synthase subunit alpha
	A0A4W2EQV6	AHSA1	Activator of HSP90 ATPase activity 1
	A0A4W2HBA5	PSMD13	26S proteasome non-ATPase regulatory subunit 13
	A0A4W2GRC2	EIF2S3	Protein-synthesizing GTPase
	A0A4W2HWZ6	SF3B2	Splicing factor 3b subunit 2
	A0A4W2DME7	PRPF19	Pre-mRNA-processing factor 19
	A0A4W2F9N8	ITGA3	Integrin subunit alpha 3
	F1MXY9	SRSF6	Serine/arginine-rich-splicing factor 6
	Q4ZJS0	BoLA-N	MHC class I antigen (Fragment)
	A0A3Q1MA79	LAMA5	Laminin subunit alpha 5
	A7MBC5	IARS1	Isoleucyl-tRNA synthetase
	A6QR01	LRRC47	LRRC47 protein
	A0A4W2G9M9	CNOT1	CCR4-NOT transcription complex subunit 1
	P17248	WARS1	Tryptophan--tRNA ligase, cytoplasmic
	A0A4W2HXK0	HNRNPA2B1	Heterogeneous nuclear ribonucleoproteins A2/B1
	E1BCL5	─	Uncharacterized protein
	A0A4W2HX42	COPS7B	COP9 signalosome subunit 7B
	A0A4W2HJP6	EIF3I	Eukaryotic translation initiation factor 3 subunit I
	A0A4W2H4V7	EMILIN1	Elastin microfibril interfacer 1
	A0A3Q1MYB4	DNM2	Dynamin GTPase
	A0A4W2DR66	ARCN1	Coatomer subunit delta
	Q2TBH2	RRAS	RAS related
	A0A4W2C715	AP1B1	AP complex subunit beta
	E1BB91	COL6A3	Collagen type VI alpha 3 chain
	A0A4W2GX17	TMED10	Transmembrane p24 trafficking protein 10
	A0A3Q1LVC8	XPNPEP1	Xaa-Pro aminopeptidase 1
	A0A4W2IGM1	EIF3D	Eukaryotic translation initiation factor 3 subunit D
	A0A4W2DX04	MATR3	Uncharacterized protein
	F1MWD3	CCT5	CCT-epsilon
	A0A4W2E7S6	TNPO1	Transportin 1
	A0A4W2E865	ELOC	Elongin-C
	A0A4W2D6V2	PTGR2	15-oxoprostaglandin 13-reductase
	A0A4W2CAD9	MYL12B	Myosin regulatory light chain 12B
	A6QLL8	ALDOA	Fructose-bisphosphate aldolase
	A0A4W2EWF6	SSB	Small RNA binding exonuclease protection factor La
	Q0P592	FN3KRP	Protein-ribulosamine 3-kinase
	A0A4W2HVQ4	API5	Apoptosis inhibitor 5
	F1MBS3	TGFBI	Transforming growth factor-beta-induced protein ig-h3
	F1MEP1	C8H9orf64	Queuosine salvage protein
	A0A4W2D0H6	HNRNPA1	Helix-destabilizing protein
	Q08DU9	HP1BP3	Heterochromatin protein 1-binding protein 3
	Q3MHY1	CSRP1	Cysteine and glycine-rich protein 1
	Q3SZN8	RNH1	Ribonuclease inhibitor
	F1MZN7	SNX2	Sorting nexin-2
	F1N1G7	KIF5B	Kinesin-like protein
	A0A4W2DLA4	HMOX1	Heme oxygenase (biliverdin-producing)
	P35466	S100A4	Protein S100-A4
	A0A4W2DBX1	RPL35	60S ribosomal protein L35
	A0A4W2CE57	CPNE3	Uncharacterized protein
	A0A4W2IR88	ENPP1	Ectonucleotide pyrophosphatase/phosphodiesterase 1
	F1MU85	BROX	BRO1 domain- and CAAX motif-containing protein
	F1N6H1	LRP2	LDL receptor related protein 2
	A0A3Q1N108	LARS1	Leucyl-tRNA synthetase
	A0A4W2CEG3	PSMC4	26S proteasome AAA-ATPase subunit RPT3
	A0A4W2EUS7	GPC1	Glypican-1
	A0A4W2FDE5	SPR	Sepiapterin reductase
	A0A4W2F6D6	PPP1CB	Serine/threonine-protein phosphatase
	F1MD79	ANKFY1	Ankyrin repeat and FYVE domain containing 1
	A0A4W2H7C1	CLIC4	Chloride intracellular channel protein
	P11456	M6PR	Cation-dependent mannose-6-phosphate receptor
	A7MBD4	FARSA	Phenylalanine--tRNA ligase alpha subunit
	A0A4W2F9S8	SYNGR2	Synaptogyrin
	A0A4W2H3C5	DNM1L	Dynamin-1-like protein
	A0A4W2HAU5	PRXL2A	Peroxiredoxin-like 2 activated in M-CSF stimulated monocytes
	E1BP30	RTN1	Reticulon
	C1K3N7	TMSB4X	Thymosin beta
	F1MLD8	MEMO1	Mediator of ErbB2-driven cell motility 1
	P13753	─	BOLA class I histocompatibility antigen, alpha chain BL3-7
	Q3SX33	THY1	Thy-1 cell surface antigen
	A0A4W2EM37	RPL10	Ribosomal
	A0A4W2GJQ2	RPS14	Ribosomal protein S14
	A6QQT5	SSRP1	FACT complex subunit SSRP1
	Q3ZBY8	GMDS	GDP-D-mannose dehydratase
	A0A6B9SBR8	─	Ig lamda chain variable region (Fragment)
	G3MXB5	─	Uncharacterized protein
	Q17QC5	AP2S1	AP-2 complex subunit sigma
	A0A4W2CM84	CTNND1	Uncharacterized protein
	A0A4W2HM43	LOC113907256	Glutathione transferase
	A0A4W2HHS0	OLA1	Obg-like ATPase 1
	Q17QL8	LYPLA2	Lysophospholipase 2
	A0A4W2CBE0	TMC5	Transmembrane channel-like protein
	A0A3Q1MSF6	─	Ig-like domain-containing protein
	Q3T0F7	MTPN	Myotrophin
	A0A3Q1LPP0	KIF1C	Kinesin-like protein
	A0A4W2DR95	PICALM	ENTH domain-containing protein
	A0A4W2EC36	UBA2	SUMO-activating enzyme subunit 2
	A0A4W2FPG0	WDR61	WD repeat domain 61
	A0A4W2C0C8	DST	Uncharacterized protein
	A0A4W2ECL9	RAB5C	RAB5C, member RAS oncogene family
	A1L5B1	PSMD7	Proteasome 26S non-ATPase subunit 7 (Fragment)
	A0A4W2BRS0	ATL3	Atlastin GTPase 3
	Q0VCK1	MYADM	Myeloid-associated differentiation marker
	F1MZY2	GFPT1	Glutamine--fructose-6-phosphate transaminase (isomerizing)
	A0A4W2IG30	ATP6V1H	V-type proton ATPase subunit H
	Q58DR5	SCAMP3	Secretory carrier-associated membrane protein 3
	A0A4W2F8W0	SF3A1	Splicing factor 3a subunit 1
	A0A4W2IAD3	SEC23A	Protein transport protein SEC23
	Q2KIX6	BPHL	Biphenyl hydrolase-like (Serine hydrolase)
	P35604	COPZ1	Coatomer subunit zeta-1
	P62866	FAU	40S ribosomal protein S30
	A0A4W2CQ08	OGDH	Oxoglutarate dehydrogenase (succinyl-transferring)
	Q8WN55	PTBP1	Polypyrimidine tract-binding protein 1
	A0A4W2H715	CTSB	Cathepsin B
	F1N7H5	GMPPB	Mannose-1-phosphate guanylyltransferase
	A0A4W2C9R8	─	KOW domain-containing protein
	A0A4W2GJR2	EIF4G1	Eukaryotic translation initiation factor 4 gamma 1
	A0A4W2G4Q6	SAR1A	Secretion associated Ras related GTPase 1A
	A0A4W2D1C5	ECPAS	Ecm29 proteasome adaptor and scaffold
	A0A3Q1MJE1	PDE2A	Phosphodiesterase
	A0A4W2DQM6	ARF4	ADP ribosylation factor 4
	A0A4W2CIF7	ILK	59 kDa serine/threonine-protein kinase
	A7MBG8	RUVBL1	RuvB-like helicase
	A5D794	GAPVD1	GTPase-activating protein and VPS9 domain-containing protein 1
	A7YW43	TP53RK	Non-specific serine/threonine protein kinase
	A0A4W2FFE6	TES	Testin
	F1N7I6	GCA	Grancalcin
	E1BIU7	PTPN23	Protein tyrosine phosphatase non-receptor type 23
	F1MLW0	CALD1	Non-muscle caldesmon
	Q3ZCJ6	EPHX1	Epoxide hydrolase
	A0A4W2FVL7	LOC113889505	Glutathione transferase
	Q9BGU1	BTHRG	Histidine-rich glycoprotein
	Q3T101	IGL@	IGL@ protein
	A0A4W2E9N0	AOC3	Amine oxidase
	A0A4W2HBQ0	YWHAH	Tyrosine 3-monooxygenase/tryptophan 5-monooxygenase activation protein eta
	Q08E58	TTLL12	Tubulin tyrosine ligase like 12
	A0A3Q1LJK4	FBLN2	Fibulin 2
	A0A140T832	RPS17	40S ribosomal protein S17
	A6QP44	FCSK	FUK protein
	A0A4W2IAF9	SCARB2	Nucleoporin 54
	A0A4W2FC62	TRAP1	TNF receptor associated protein 1
	A6QLW3	RPRD1B	RPRD1B protein
	A0A4W2FJX8	CTNNA2	Alpha N-catenin
	A0A4W2END1	PLAA	Phospholipase A2 activating protein
	A0A4W2CW03	FAM98B	Family with sequence similarity 98 member B
	A0A4W2IPB3	CHMP4A	Charged multivesicular body protein 4A
	A0A4W2FBF2	PPP2R5E	Serine/threonine-protein phosphatase 2A 56 kDa regulatory subunit
	A0A3Q1NGI1	XYLB	Xylulose kinase
	A0A3Q1N238	SUCLG1	Succinate--CoA ligase [ADP/GDP-forming] subunit alpha, mitochondrial
	A0A4W2ER77	ALDH6A1	Aldehyde dehydrogenase 6 family member A1
	A0A4W2G7V1	HNRNPUL1	Heterogeneous nuclear ribonucleoprotein U like 1
	A0A4W2EHS7	ARHGDIA	Rho GDP dissociation inhibitor alpha
	Q32LG7	LOC504565	RING-type E3 ubiquitin transferase
	A0A4W2DB49	NAP1L1	Nucleosome assembly protein 1 like 1
	A0A4W2EGQ6	ARPC2	Arp2/3 complex 34 kDa subunit
	A0A4W2CC54	LOC113898181	Nucleophosmin
	A0A4W2I8P2	LZTFL1	Leucine zipper transcription factor-like protein 1
	A0A4W2HE67	DDB1	DNA damage-binding protein 1
	A0A3Q1M2B7	EIF2A	Eukaryotic translation initiation factor 2A
	A0A4W2ILX7	AP1S2	Adaptor related protein complex 1 subunit sigma 2
	A0A4W2DHD1	RPL18A	60S ribosomal protein L18a
	A7YWH5	DKC1	DKC1 protein
	E1BDP3	ALDH5A1	Succinate-semialdehyde dehydrogenase
	A0A4W2FR66	─	Ig-like domain-containing protein
	A0A3Q1M264	PTGIS	Hydroperoxy icosatetraenoate dehydratase
	A0A4W2DHR3	TTC37	Tetratricopeptide repeat domain 37
	A0A4W2HF31	AP3B1	AP-3 complex subunit beta
	F1MX21	ITPR1	Inositol 1,4,5-trisphosphate receptor
	F6QE33	COPS7A	COP9 signalosome subunit 7A
	A0A4W2DYS5	SART3	RRM domain-containing protein
	G3MX53	FBLL1	Fibrillarin like 1
	A0A4W2IQ89	SUCLG2	Succinate-CoA ligase GDP-forming beta subunit
	A0A4W2FIJ3	LOC113907258	Glutathione transferase
	A0A3Q1MF55	SLC25A5	ADP/ATP translocase
	A0A4W2GPT6	SNRPD2	Small nuclear ribonucleoprotein Sm D2
	A0A4W2HS59	SMARCC2	SWI/SNF related, matrix associated, actin dependent regulator of chromatin subfamily c member 2
	A0A4W2HJ46	PFKFB2	6-phosphofructo-2-kinase/fructose-2,6-biphosphatase 2
	E1BMG1	MOB1B	MOB kinase activator 1B
	A0A4W2FLQ1	PMM2	Phosphomannomutase
	A0A0U2YDA7	HSPB6	Heat shock protein
	A0A3Q1MFZ6	SNRPN	Small nuclear ribonucleoprotein-associated protein
	A0A3Q1N8J3	CASK	Calcium/calmodulin dependent serine protein kinase
	A0A4W2IHZ6	RASA1	RAS p21 protein activator 1
	A0A4W2EA58	ABI1	Abl interactor 1
	A0A4W2GPB1	MAPK3	Mitogen-activated protein kinase
	F6QQ60	TPM4	Tropomyosin 4
	F1MLP7	SNRNP40	U5 small nuclear ribonucleoprotein 40 kDa protein
	A5D7K0	BLVRA	Biliverdin reductase A
	A0A4W2GXC1	FHL1	Four and a half LIM domains 1
	F1N319	ROCK2	Rho-associated protein kinase
	A0A4W2H8V7	LNPEP	Aminopeptidase
	A0A4W2IN50	RABEP1	Rabaptin, RAB GTPase binding effector protein 1
	A0A4W2FIU0	RTCA	RNA 3-terminal phosphate cyclase
	A0A4W2DLP0	G3BP1	Uncharacterized protein
	A0A4W2DW55	NME2	Nucleoside diphosphate kinase
	A0A4W2I669	TUBA1C	Tubulin alpha chain
	A0A4W2EYC8	PFN2	Profilin
	A0A4W2DWN0	PDXDC1	Pyridoxal dependent decarboxylase domain containing 1
	A0A4W2H9K8	ZNF326	Zinc finger protein 326
	A0A4W2D5K3	GSTZ1	Uncharacterized protein
	A0A4W2F874	AAK1	AP2 associated kinase 1
	A0A4W2FY81	NFIC	Nuclear factor 1
	Q3T0Z7	QDPR	Dihydropteridine reductase
	A0A4W2EY58	TPM3	Uncharacterized protein
	A0A3Q1MGD3	LRBA	LPS responsive beige-like anchor protein
	A0A4W2FTK5	EIF3K	Eukaryotic translation initiation factor 3 subunit K
	A0A3Q1LLF4	QTRT1	Queuine tRNA-ribosyltransferase catalytic subunit 1
	A0A3Q1M678	LOC112443696	Glycine N-methyltransferase
	A0A4W2CDQ5	VPS25	ESCRT-II complex subunit VPS25
	A0A4W2IPF2	SYNGR1	Synaptogyrin 1
	A0A3Q1M5Y3	RBM39	RNA binding motif protein 39
	A0A4W2GLZ9	PPFIA1	PTPRF interacting protein alpha 1
	A0A3Q1LUR5	PRKACB	cAMP-dependent protein kinase
	Q08E01	ADD3	Adducin 3
	A0A4W2C549	LGALS3BP	Galectin-3-binding protein
	Q2KIQ7	SF3B6	Splicing factor 3B, 14 kDa subunit
	A0A4W2D4L6	AOC1	Amine oxidase
	A0A4W2HF29	RPL30	60S ribosomal protein L30
	A0A3Q1MA06	NDRG1	N-myc downstream-regulated gene 1 protein
	E1BKN2	TNR	Tenascin R
	A0A4W2FD98	HDAC10	Histone deacetylase 10
	A0A4W2F9W1	GNPNAT1	Glucosamine 6-phosphate N-acetyltransferase
	F1MQ96	PRKCI	Protein kinase C
	F1N0M0	TPP2	Tripeptidyl-peptidase 2
	A0A4W2FVF8	USP14	Ubiquitin carboxyl-terminal hydrolase
	A0A4W2CWA5	SNX9	Sorting nexin
	Q2KII9	DYNC1LI1	Dynein light intermediate chain
	A0A4W2HDY8	ASRGL1	Asparaginase-like protein 1
	A0A4W2E6R3	ATP2B4	Calcium-transporting ATPase
	A0A4W2EH70	NCBP1	Nuclear cap binding protein subunit 1
	A0A4W2F3T9	LRRC17	Armadillo repeat containing 10
	A0A4W2C103	SLC44A4	Choline transporter-like protein
	A0A4W2HMQ7	ABCA13	ATP binding cassette subfamily A member 13
	A0A4W2G4J4	CUL2	Cullin 2
	A0A4W2C888	NTN1	Netrin-1
	A0A4W2DXM2	BCAT1	Branched-chain-amino-acid aminotransferase
	A0A4W2GUI3	ATP6V1E1	ATPase H+ transporting V1 subunit E1
	A0A4W2FG36	CAV1	Caveolin
	Q1LZ92	MACROH2A2	Core histone macro-H2A
	Q8SNI8	BoLA	MHC class I antigen
	A0A4W2GVT4	SRSF7	Serine and arginine rich splicing factor 7
	A0A4W2G6W8	NOP10	Nucleolar protein 10
	A0A4W2IPZ2	RPL38	60S ribosomal protein L38
	A0A4W2DD21	CMAS	CMP-N-acetylneuraminic acid synthase
	E1BM26	PSME3	Proteasome activator subunit 3
	Q3T0S7	RTRAF	RNA transcription, translation and transport factor protein
	A0A4W2EIK0	XPOT	Exportin-T
	P67827	CSNK1A1	Casein kinase I isoform alpha
	A6H714	MTREX	Mtr4 exosome RNA helicase
	A0A4W2HFY1	CUL1	Cullin 1
	A0A4W2IHB4	SNRNP70	U1 small nuclear ribonucleoprotein 70 kDa
	Q3ZBW4	PCNA	Proliferating cell nuclear antigen
	A6H7H3	HSD17B12	LOC789567 protein
	A0A4W2FXR4	GLOD4	Nucleoredoxin
	Q32LP9	CORO2A	Coronin-2A
	Q08DW2	PRPSAP1	Phosphoribosyl pyrophosphate synthase-associated protein 1
	Q3SZ15	EEF1E1	Eukaryotic translation elongation factor 1 epsilon 1
	E9LZ03	─	Prominin-1
	A0A4W2GYG4	─	Protein kinase domain-containing protein
	A0A4W2H0W1	DHDH	Dihydrodiol dehydrogenase
	A0A4W2HWS4	AMDHD1	Sm protein F
	A0A4W2HVD6	SULT1C4	Sulfotransferase
	A0A4W2IIY3	CAP2	Adenylyl cyclase-associated protein
	A0A452DJ21	EIF4E	Eukaryotic translation initiation factor 4E
	A0A3Q1N7L7	ADD1	Adducin 1
	F6QJE8	PAFAH1B1	Platelet-activating factor acetylhydrolase IB subunit alpha
	A0A4W2DY67	PLXNB2	Sema domain-containing protein
	F1N619	CDH1	Cadherin-1
	Q1JQ98	AP1S1	AP-1 complex subunit sigma-1A
	A0A3Q1MZU3	PDCD4	Programmed cell death protein 4
	A5D7C4	TNPO3	TNPO3 protein
	A0A3Q1MDH5	ACAA2	3-ketoacyl-CoA thiolase, mitochondrial
	A0A4W2EH10	CHD4	DNA helicase
	A6QR40	ELMO3	Engulfment and cell motility protein 3
	A0A3Q1M1Q3	PSPC1	Paraspeckle component 1
	A0A140T876	RER1	Protein RER1
	F1MFJ6	TBL1XR1	TBL1X receptor 1
	A0A4W2HQ64	PFKP	ATP-dependent 6-phosphofructokinase
	F1MXJ5	IST1	IST1 homolog
	Q3MHE6	SF3B4	SF3B4 protein (Fragment)
	A0A4W2G938	TTYH3	Protein tweety homolog
	A0A4W2EV14	SMU1	Smu-1 suppressor of mec-8 and unc-52 protein homolog
	A0A4W2D816	SELENBP1	Uncharacterized protein
	A0A4W2I6M7	COL4A1	Collagen type IV alpha 1 chain
	Q3T151	PTPN2	Tyrosine-protein phosphatase non-receptor type
	A0A3Q1NNJ3	BLVRB	Flavin reductase (NADPH)
	A0A3Q1NET3	KDM1A	Lysine-specific histone demethylase
	A0A4W2HXM1	MYO18A	Myosin XVIIIA
	A0A4W2G0M5	GNA11	G protein subunit alpha 11
	A0A4W2EFT1	GNL1	G protein nucleolar 1 (putative)
	Q862C5	─	Similar to phosphoarginine phosphatase (Fragment)
	F1MZK0	NMT1	Glycylpeptide N-tetradecanoyltransferase
	A0A4W2CMA2	PRXL2B	Peroxiredoxin like 2B
	A0A4W2BY71	SEC24C	SEC24 homolog C, COPII coat complex component
	A0A4W2CQX1	NAXD	ATP-dependent (S)-NAD(P)H-hydrate dehydratase
	Q1RMW9	GOLPH3	Golgi phosphoprotein 3
	A0A4W2GTV7	LOC113888739	Heterogeneous nuclear ribonucleoprotein F-like
	A0A4W2CUD3	RAB3GAP2	Uncharacterized protein
	A0A4W2C9R2	LOC113879927	SERPIN domain-containing protein
	Q3YJG8	BoLA	MHC class I antigen (Fragment)
	F1MWH2	AHCYL1	Adenosylhomocysteinase like 1
	A0A4W2C254	PACSIN2	Protein kinase C and casein kinase substrate in neurons 2
	P08760	AK3	GTP:AMP phosphotransferase AK3, mitochondrial
	E1BJN3	SAO	Amine oxidase
	A0A4W2GDT3	ADH5	S-(hydroxymethyl)glutathione dehydrogenase
	A0A452DI24	GDI2	Rab GDP dissociation inhibitor
	F6PRB5	ECH1	Enoyl-CoA hydratase 1
	E1BMS0	SKIV2L	Ski2 like RNA helicase
	A0A4W2EL69	UBE4B	Ubiquitination factor E4B
	A0A4W2FVK3	HDGF	Heparin binding growth factor
	A4FUC6	SRSF9	SFRS9 protein
	A0A4W2H6M0	ACSS2	Propionate--CoA ligase
	A0A4W2H473	STRN3	Striatin 3
	F1MWY9	ECI2	Enoyl-CoA delta isomerase 2
	F1MM88	NEK9	NIMA related kinase 9
	A0A3Q1MHS1	PRPS2	Ribose-phosphate diphosphokinase
	A0A3Q1M008	HSPA4L	Heat shock protein family A (Hsp70) member 4 like
	A0A452DIH7	TUBA4A	Tubulin alpha chain
	A0A4W2DPI5	ARL2	ADP-ribosylation factor-like protein 2
	A0A4W2DUT3	RPL32	60S ribosomal protein L32
	Q9BEA3	AceCS2	Acetyl-coenzyme A synthetase
	A0A4W2FY13	FBL	Fibrillarin
	F1MHC2	STXBP2	Syntaxin binding protein 2
	A0A4W2GVP0	ADSS	Adenylosuccinate synthetase isozyme 2
	A0A4W2GJB2	─	Uncharacterized protein
	F1MFC6	FARP1	FERM, ARH/RhoGEF and pleckstrin domain protein 1
	E1BD73	PARP4	Poly [ADP-ribose] polymerase
	A0A4W2CXY9	CAPN2	Calcium-activated neutral proteinase 2
	A0A4W2F823	CRYL1	Crystallin lambda 1
	Q862K7	─	Dynein light chain (Fragment)
	A0A4W2DBH2	UBR4	UBR-type domain-containing protein
	Q2YDE3	GOLT1B	Vesicle transport protein GOT1B
	A0A3Q1LII6	ABAT	(S)-3-amino-2-methylpropionate transaminase
	A0A4W2DB41	DCTN3	Dynactin subunit 3
	A0A4W2CED6	VPS4B	Vesicle-fusing ATPase
	A0A4W2FK82	DAG1	Dystroglycan
	Q2KIW1	PON1	Paraoxonase
	A0A3Q1M9E0	MADD	MAP kinase-activating death domain protein
	F1N1Z6	ITIH5	Inter-alpha-trypsin inhibitor heavy chain H5
	A0A4W2C2A7	CSPG4	Uncharacterized protein
	G3MXC8	ARPC5	Actin-related protein 2/3 complex subunit 5
	A0A4W2ECJ6	SDCBP2	Peptidylprolyl isomerase
	A0A4W2IBI6	LOC113887975	Endogenous retrovirus group K member 13-1 Env polyprotein-like
	A0A3Q1LS03	─	Uncharacterized protein
	P62157	CALM	Calmodulin
	F2Z4I5	ARL8B	ADP-ribosylation factor-like protein 8B
	A0A4W2D8Y0	CANX	Calnexin
	Q0P570	MVD	Diphosphomevalonate decarboxylase
	A0A4W2DIA0	ERAP2	Aminopeptidase
	A0A4W2DTI5	COL1A2	Collagen type I alpha 2 chain
	A0A3Q1LUE5	KIF13B	Kinesin family member 13B
	A0A3Q1MU54	TLN2	Talin 2
	H7BWW0	CORO1B	Coronin
	A0A4W2GJC9	PLS3	Plastin 3
	A0A3Q1ND89	UBE2V2	Ubiquitin-conjugating enzyme E2 variant 2
	F1MTY9	HMOX2	Heme oxygenase (biliverdin-producing)
	F1N4X7	ST14	Suppressor of tumorigenicity 14 protein homolog
	F1MKG2	COL6A2	Collagen type VI alpha 2 chain
	Q0IIG8	RAB18	Ras-related protein Rab-18
	F1MW60	PDXP	Chronophin
	A0A3Q1MKM7	CPSF1	Cleavage and polyadenylation-specificity factor subunit 1
	G3N3Y2	PRODH	Proline dehydrogenase
	Q6VBM2	PAICS	Multifunctional protein ADE2
	F1MNM7	PLIN4	Perilipin 4
	P63097	GNAI1	Guanine nucleotide-binding protein G(i) subunit alpha-1
	A0A4W2C9J6	SMARCD2	SWI/SNF related, matrix associated, actin dependent regulator of chromatin, subfamily d, member 2
	A0A4W2BUZ1	ROCK1	Rho-associated protein kinase
	A0A4W2G7W2	LOC113879933	Serpin A3-1
	A0A4W2EH88	CAMTA1	Vesicle associated membrane protein 3
	E1BDQ6	NME5	NME/NM23 family member 5
	G3MY03	TSNAX	Translin associated factor X
	A0A4W2G8M4	TFG	Trafficking from ER to golgi regulator
	Q3T085	OGN	Mimecan
	A0A4W2ER97	PCK2	Phosphoenolpyruvate carboxykinase (GTP)
	A7Z014	TKT	TKT protein
	A0A4W2H509	SF3A3	Splicing factor 3a subunit 3
	Q32KY0	APOD	Apolipoprotein D
	Q28024	GNG12	Guanine nucleotide-binding protein G(I)/G(S)/G(O) subunit gamma-12
	F6RF21	SMCHD1	Structural maintenance of chromosomes flexible hinge domain containing 1
	Q2NL31	MRI1	Methylthioribose-1-phosphate isomerase
	Q2KIB9	POP4	Ribonuclease P protein subunit p29
	A0A4W2HQE0	SPTAN1	Spectrin alpha, non-erythrocytic 1
	A0A3Q1LLS1	CTPS2	CTP synthase
	A0A4W2DCS3	SEPTIN11	Septin
	F1MRF7	GAR1	H/ACA ribonucleoprotein complex subunit
	A0A4W2IGK6	ENPP4	AP3A hydrolase
	M5FMU4	NMRAL1	NmrA-like family domain-containing protein 1
	Q29RQ2	KHDRBS1	KH RNA binding domain containing, signal transduction associated 1
	F1MMK8	KARS1	Lysine--tRNA ligase
	A5PJS4	LOC100138178	LOC100138178 protein (Fragment)
	A0A4W2F2E0	S100B	Protein S100
	A0A6B9SE37	─	Ig lamda chain variable region (Fragment)
	A0A4W2GKU7	RPS27L	40S ribosomal protein S27
	A0A4W2H5S9	HYOU1	Hypoxia up-regulated 1
	A0A4W2EKY5	RANBP1	RAN binding protein 1
	A0A4W2FLL1	RHOA	Ras homolog family member A
	A0A4W2H0C0	CFL2	Cofilin 2
	A0A4W2CSP6	UBE3A	Ubiquitin-protein ligase E3A
	F6PZJ9	CD58	CD58 molecule
	A0A4W2DCG2	ETF1	Eukaryotic peptide chain release factor subunit 1
	A0A3Q1MM24	CSK	Tyrosine-protein kinase
	A0A4W2I3E7	LOC113895718	Stefin-C
	Q56JV6	TWF1	Twinfilin-1
	F1MQ56	FOCAD	Focadhesin
	A0A3Q1MKW0	VIRMA	Vir like m6A methyltransferase associated
	Q0V8N4	PSMD4	26S proteasome non-ATPase regulatory subunit 4 (Fragment)
	A0A3Q1NIK5	PGRMC1	Membrane-associated progesterone receptor component 1
	A0A4W2EQ39	GAK	Cyclin G associated kinase
	A0A4W2CR81	HIBADH	3-hydroxyisobutyrate dehydrogenase, mitochondrial
	P10462	S100A2	Protein S100-A2
	A0A4W2EAY0	RABAC1	PRA1 family protein
	E1B9L5	FXR2	FMR1 autosomal homolog 2
	A7Z018	RCC1	RCC1 protein
	A0A4W2E4V3	LOC113879933	SERPIN domain-containing protein
	Q9GLC9	NPC1	Niemann-Pick type C1 disease protein
	A0A4W2EKE8	NAPA	NSF attachment protein alpha
	A5PJR5	CSTF3	CSTF3 protein
	A0A4W2III9	OSCP1	Organic solute carrier partner 1
	A0A4W2FIK9	APMAP	Adipocyte plasma membrane-associated protein
	F1MBG0	CARM1	Coactivator-associated arginine methyltransferase 1
	Q3B7M5	LASP1	LIM and SH3 domain protein 1
	A0A3Q1LHB1	DDX6	RNA helicase
	A0A4W2BYA1	TXNL1	Thioredoxin like 1
	A0A4W2H8Q8	RPS7	40S ribosomal protein S7
	Q32PB8	RPS21	40S ribosomal protein S21
	A4IFE6	ABCE1	ABCE1 protein
	F1MJ84	VPS51	Vacuolar protein sorting-associated protein 51 homolog
	A0A3Q1LNK7	SRP68	Signal recognition particle subunit SRP68
	A0JBZ9	p97bcnt2	Bucentaur-2
	A0A4W2GKP1	DNAJA1	DnaJ heat shock protein family (Hsp40) member A1
	A0A4W2DUJ1	GSTO1	Glutathione-dependent dehydroascorbate reductase
	A0A4W2FUE4	MFAP4	Microfibril associated protein 4
	A0A4W2CQ88	EIF5A	Eukaryotic translation initiation factor 5A
	A0A4W2FDW3	GAA	Glucosidase alpha, acid
	A0A4W2EKU3	EIF3H	Eukaryotic translation initiation factor 3 subunit H
	A0A4W2FQU6	IDH3A	Isocitrate dehydrogenase [NAD] subunit, mitochondrial
	E1BDV5	PELP1	Proline, glutamate and leucine rich protein 1
	A0A4W2DN09	SERPINB1	Serpin family B member 1
	F2Z4F5	DPP3	Dipeptidyl peptidase 3
	A0A4W2C4J0	STARD5	StAR related lipid transfer domain containing 5
	A0A4W2HHR5	SEC24A	SEC24 homolog A, COPII coat complex component
	A0A4W2DP82	NRAS	Uncharacterized protein
	A0A4W2D868	G3BP2	G3BP stress granule assembly factor 2
	A0A3Q1LW51	LEO1	RNA polymerase-associated protein LEO1
	A0A4W2GEL9	TPP1	Tripeptidyl aminopeptidase
	A0A4W2IFB2	HMMR	Methionine adenosyltransferase 2 subunit beta
	A5D9F1	CTBP1	C-terminal binding protein 1 (Fragment)
	F6QYT8	AP1G2	AP-1 complex subunit gamma
	A0A4W2CHN6	PAF1	RNA polymerase II-associated factor 1 homolog
	A0A4W2DMM5	NPTN	Neuroplastin
	F1N7H7	DYNC1I2	Cytoplasmic dynein 1 intermediate chain 2
	A0A4W2DPR6	APPL1	Uncharacterized protein
	A0A4W2EQB5	ITGA5	Integrin subunit alpha 5
	A0A4W2HK32	MYO1B	Myosin IB
	G3X6L5	ARL8A	ADP ribosylation factor like GTPase 8A
	A6H788	SNRPA1	SNRPA1 protein
	B0JYM3	NAPRT1	Nicotinate phosphoribosyltransferase
	A0A4W2EAN6	CAB39	Uncharacterized protein
	A0A4W2FXP8	HGS	Hepatocyte growth factor-regulated tyrosine kinase substrate
	A0A4W2CKH8	LYPLA1	Lysophospholipase 1
	A0A4W2CZC4	DDX1	ATP-dependent RNA helicase DDX1
	A0A4W2HZT8	ANK3	Ankyrin 3
	F1MZU2	NSF	Vesicle-fusing ATPase
	F1MNK0	BCL2L13	BCL2 like 13
	A0A4W2CUI2	COPG2	Coatomer subunit gamma
	A0A4W2GED1	PDGFRB	Platelet-derived growth factor receptor beta
	A0A4W2IKS1	RABGEF1	RAB guanine nucleotide exchange factor 1
	A0A4W2FGQ3	AGL	Glycogen debrancher
	A0A4W2HRN9	KPNA4	Importin subunit alpha
	A0A4W2DYR4	NHLRC2	NHL repeat containing 2
	A0A4W2CF71	UFL1	E3 UFM1-protein ligase 1
	Q2KIW9	CMPK1	UMP-CMP kinase
	A0A4W2D0I0	SAFB	Scaffold attachment factor B
	A0A4W2HJ13	HDAC2	Histone deacetylase 2
	F1MHR6	KHSRP	KH-type splicing regulatory protein
	A0A4W2BP94	HSPH1	Heat shock 110 kDa protein
	A0A4W2IIZ4	CCDC91	Coiled-coil domain containing 91
	A4FV40	EIF2B3	Translation initiation factor eIF-2B subunit gamma
	A0A4W2ETF8	HSD17B11	Hydroxysteroid 17-beta dehydrogenase 13
	A0A4W2IG57	─	40S ribosomal protein S12
	A0A4W2DGU0	PAPSS1	3-phosphoadenosine 5-phosphosulfate synthase 1
	Q0VCY1	VAPA	Vesicle-associated membrane protein-associated protein A
	A0A4W2FKZ2	SRRT	Arsenite-resistance protein 2
	A0A3Q1LUL4	─	UBC core domain-containing protein
	Q2HJ73	HIBCH	3-hydroxyisobutyryl-CoA hydrolase, mitochondrial
	Q3MHR3	DYNLL2	Dynein light chain 2, cytoplasmic
	A0A4W2EH29	YARS1	Tyrosine--tRNA ligase
	A0A4W2D6G7	ESYT2	Uncharacterized protein
	F1MJ80	NAMPT	Nicotinamide phosphoribosyltransferase
	Q3MHW2	F10	F10 protein (Fragment)
	F1N1D5	GBA	Glucosylceramidase
	F1N102	C8B	Complement component 8 subunit beta
	A0A4W2DX26	ETFA	Electron transfer flavoprotein subunit alpha
	A0A4W2E2Z0	CDC37	Hsp90 chaperone protein kinase-targeting subunit
	F1MFC2	DSG2	Desmoglein 2
	A0A4W2CSK0	STK24	Serine/threonine kinase 24
	P31404	ATP6V1A	V-type proton ATPase catalytic subunit A
	A0A7S6NJ33	─	MHC class I antigen (Fragment)
	A6QP36	LMAN2	LMAN2 protein
	A3KN00	DUSP23	DUSP23 protein
	F1N443	PRMT5	Protein arginine N-methyltransferase 5
	A0A4W2HC11	PPM1G	Protein phosphatase, Mg2+/Mn2+ dependent 1G
	A0A4W2G4W4	ARHGAP26	Rho GTPase-activating protein 26
	A0A4W2CTU6	CSNK2A1	Non-specific serine/threonine protein kinase
	A0A4W2I9Z8	APPL2	Adaptor protein, phosphotyrosine interacting with PH domain and leucine zipper 2
	Q5E956	TPI1	Triosephosphate isomerase
	A0A4W2BRP0	CAB39L	Calcium binding protein 39 like
	Q3T105	GALE	UDP-glucose 4-epimerase
	A0A4W2G9R4	NDRG4	NDRG family member 4
	F1MUS0	RANBP9	RAN binding protein 9
	Q3SX41	LUC7L3	Luc7-like protein 3
	Q3T0F4	RPS10	40S ribosomal protein S10
	A0A4W2F6C3	SURF4	Surfeit locus protein 4
	A0A4W2FA84	PHB	Prohibitin
	G3MX91	TARDBP	TAR DNA-binding protein 43
	A0A3Q1MI08	PDHA1	Pyruvate dehydrogenase E1 component subunit alpha
	A6H7G2	DBNL	Drebrin-like protein
	G3X7D3	RAB39A	RAB39A, member RAS onco family
	A0A4W2IJT3	PRPF4B	PRP4 pre-mRNA-processing factor 4 homolog
	E1BB53	TEP1	Telomerase associated protein 1
	A0A4W2CQD0	PCID2	Uncharacterized protein
	A0A3Q1M0F0	HK1	Hexokinase
	A7Z019	SMARCA4	Transcription activator BRG1
	A0A4W2C387	CRABP1	Cellular retinoic acid-binding protein 1
	A0A3Q1LUW5	STRN	Striatin
	A0A3Q1MEG1	37104	Argonaute RISC component 1
	A0A4W2ES19	ISOC1	Isochorismatase domain containing 1
	A0A4W2DN44	TMPO	Uncharacterized protein
	A0A4W2E8X2	PPP1CC	Serine/threonine-protein phosphatase
	A0A4W2I2E2	DGKZ	Diacylglycerol kinase
	A0A4W2BVC1	CNOT10	CCR4-NOT transcription complex subunit 10
	Q0II26	AIMP2	Aminoacyl tRNA synthase complex-interacting multifunctional protein 2
	A0A4W2H839	AADAT	Aminoadipate aminotransferase
	A0A4W2FMX1	USP39	Ubiquitin specific peptidase 39
	A0A4W2FNE6	RALB	Small monomeric GTPase
	A0A4W2EI65	ZZEF1	Uncharacterized protein
	A0A140T867	KRT17	Keratin, type I cytoskeletal 17
	A0A4W2FE54	WASF2	Wiskott-Aldrich syndrome protein family member
	M5FK76	USP7	Ubiquitin carboxyl-terminal hydrolase 7
	A0A4W2CM22	SPON1	F-spondin
	A0A4W2F586	SLMAP	Sarcolemma associated protein
	P45478	PPT1	Palmitoyl-protein thioesterase 1
	A2VDX0	TWF2	TWF2 protein
	Q32LP6	STAT3	Signal transducer and activator of transcription
	Q2HPH1	─	DNA-directed RNA polymerases I and III subunit RPAC1 (Fragment)
	A0A4W2CSV7	STK3	Non-specific serine/threonine protein kinase
	Q5E9B4	EIF2B2	Translation initiation factor eIF-2B subunit beta
	Q32KP9	NUTF2	Nuclear transport factor 2
	A0A3Q1MBY4	PRKAR1A	cAMP-dependent protein kinase type I-alpha regulatory subunit
	F1MI92	SSH3	Slingshot protein phosphatase 3
	A0A4W2CAI2	CCT4	T-complex protein 1 subunit delta
	A0A4W2E391	LIN7C	Protein lin-7 homolog
	A0A4W2BY17	FBLN1	Fibulin-1
	Q6IE76	FDFT1	Squalene synthase
	A0A4W2D0L4	FMC1-LUC7L2	Putative RNA-binding protein Luc7-like 2
	A7Z027	SMARCA5	SMARCA5 protein
	A0A4W2FID6	ALAD	Delta-aminolevulinic acid dehydratase
	A0A4W2E8F1	CNOT9	CCR4-NOT transcription complex subunit 9
	A0A3Q1LWK1	EPB41L2	Erythrocyte membrane protein band 4.1 like 2
	M5FK91	LOC100337367	Tumor protein, translationally-controlled 1-like
	A0A4W2CWC2	ADRM1	Adhesion regulating molecule 1
	A0A4W2HWC1	PDHX	Dihydrolipoamide acetyltransferase component of pyruvate dehydrogenase complex
	A6QPZ2	F9	Christmas factor
	A0A4W2D0U3	SAMHD1	Deoxynucleoside triphosphate triphosphohydrolase SAMHD1
	A0A4W2D6G9	DGUOK	Deoxyguanosine kinase
	A0A4W2CYY7	KRT7	IF rod domain-containing protein
	A0A4W2F4G1	INPP1	Inositol polyphosphate-1-phosphatase
	A0A4W2G658	PPP6C	Serine/threonine-protein phosphatase
	A5D9E5	CTBP2	C-terminal binding protein 2 (Fragment)
	A0A4W2GPM6	TNS1	Tensin 1
	E1BDV7	NAA25	N-alpha-acetyltransferase 25, NatB auxiliary subunit
	A6QPG6	LANCL2	LANCL2 protein
	F1ME65	CKAP4	Cytoskeleton associated protein 4
	Q2KJA1	SH3GL1	Endophilin-A2
	Q27958	POLB	DNA polymerase beta
	A0A4W2E2H0	LRRC59	Leucine rich repeat containing 59
	A0A3Q1M3Q7	PDIA4	Protein disulfide-isomerase A4
	A0A4W2HBJ9	USP10	Deubiquitinating enzyme 10
	A0A4W2IIT8	ATP6V1B2	ATPase H+ transporting V1 subunit B2
	A0A4W2GKH0	POLR2H	DNA-directed RNA polymerases I, II, and III subunit RPABC3
	A0A4W2CPR9	UBE2L3	Ubiquitin conjugating enzyme E2 L3
	A0A4W2EPL6	TUBB4A	Tubulin beta chain
	A0A4W2DF20	NFIA	Nuclear factor 1
	A0A4W2DZ19	DNAJA2	DnaJ heat shock protein family (Hsp40) member A2
	A0A4W2EJ90	ARF6	ADP ribosylation factor 6
	E1BAI0	RAB23	RAB23, member RAS onco family
	A0A4W2GAN4	STOML3	Stomatin like 3
	A0A4W2HIY5	ARHGEF2	Guanine nucleotide exchange factor H1
	A0A4W2I6M1	PPP6R3	Protein phosphatase 6 regulatory subunit 3
	A6QQN2	PTPN1	Tyrosine-protein phosphatase non-receptor type
	Q08DR7	SNF8	Vacuolar-sorting protein SNF8
	A0A4W2IP20	─	Uncharacterized protein
	Q3T0Y6	RALY	RALY protein
	A0A4W2DN94	UACA	Uveal autoantigen with coiled-coil domains and ankyrin repeats
	F1MPK6	TNXB	Tenascin XB
	A5PJQ6	PGRMC2	PGRMC2 protein
	A0A3Q1LYS7	ATG3	Ubiquitin-like-conjugating enzyme ATG3
	A0A3Q1LKX4	FAM234A	Protein FAM234A
	F6QT01	GPD1L	Glycerol-3-phosphate dehydrogenase [NAD(+)]
	P37980	PPA1	Inorganic pyrophosphatase
	A0A4W2G5V6	KIF3A	Septin
	A0A4W2ISL8	─	Uncharacterized protein
	F1N1Q3	RFTN1	Uncharacterized protein
	I6X9I8	─	Annexin
	A7YWQ4	SNTB2	SNTB2 protein
	A0A4W2E999	RO60	TROVE domain-containing protein
	A0A4W2HVX9	CAMK2B	Calcium/calmodulin-dependent protein kinase
	A0A4W2DNH3	EEA1	Early endosome antigen 1
	P30931	F3	Tissue factor
	A0A4W2EPD5	CNRIP1	CB1 cannabinoid receptor-interacting protein 1
	F1MYF9	PLCG1	1-phosphatidylinositol 4,5-bisphosphate phosphodiesterase gamma
	A6H7D7	BZW2	BZW2 protein
	A0A3Q1LMZ8	SEPTIN6	Septin
	A0A4W2DYX1	ATXN10	Ataxin-10
	A0A3Q1MFJ2	LOC112441469	Uncharacterized protein
	Q05204	LAMP1	Lysosome-associated membrane glycoprotein 1
	A0A4W2C4J8	HID1	HID1 domain containing
	A0A4W2IAV1	NFIB	Nuclear factor 1
	A0A4W2F6Z5	SMIM5	Small integral membrane protein 5
	A0A4W2BZI6	POLR2E	DNA-directed RNA polymerase II subunit E
	Q1JPB6	ACAT2	Acetyl-Coenzyme A acetyltransferase 2
	A0A4W2DIV6	FAM120B	Uncharacterized protein
	A8KC77	EIF5	eIF5 protein (Fragment)
	A6QP94	LAS1L	LAS1 like ribosome biosis factor
	F1N3J3	AGR2	Anterior gradient 2, protein disulphide isomerase family member
	A5D7S2	NRF1	NRF1 protein
	A0A4W2CXI4	EIF2B4	Eukaryotic translation initiation factor 2B subunit delta
	F6QHI8	DDX21	RNA helicase
	E1BM12	SRM	Spermidine synthase
	A0A3Q1MSR7	ARMH3	Armadillo like helical domain containing 3
	F1N153	THOC2	THO complex subunit 2
	A5PJX0	FBXO22	F-box protein 22
	A8E4P9	HAPLN1	HAPLN1 protein
	A6H7J6	P4HB	Protein disulfide-isomerase
	A0A4W2EYY0	DIAPH1	Uncharacterized protein
	A0A4W2DQI9	ARPC1A	Actin-related protein 2/3 complex subunit
	A0A3S5ZP98	ALDH7A1	Aldehyde dehydrogenase (NAD(+))
	A0A4W2H3X5	PEPD	Peptidase D
	A0A4W2EC22	FH	Fumarate hydratase, mitochondrial
	A0A3Q1LMN7	GSK3B	Glycogen synthase kinase-3 beta
	A0A4W2HR82	ABR	Active breakpoint cluster region-related protein
	A0A4W2F4V7	KYAT3	Cysteine-S-conjugate beta-lyase 2
	A0A4W2CR30	FAAP100	FA core complex associated protein 100
	M5FHQ6	C25H16ORF13	Uncharacterized protein
	A0A4W2H5K7	AP1S2	Adaptor related protein complex 1 subunit sigma 2
	A0A4W2HTZ2	RAD50	RAD50 double strand break repair protein
	A0A4W2FDL3	UMPS	Uridine 5-monophosphate synthase
	A0A3Q1MU14	TRAPPC3	Trafficking protein particle complex subunit
	A0A4W2FZ41	AK1	Adenylate kinase isoenzyme 1
	A0A4W2DFZ8	OLFML2B	Olfactomedin like 2B
	Q58DW3	RPL29	60S ribosomal protein L29
	A0A4W2CS13	PCCA	Propanoyl-CoA:carbon dioxide ligase subunit alpha
	A0A4W2DCB9	GYG1	Uncharacterized protein
	A0A4W2F7A5	UBE2O	Ubiquitin conjugating enzyme E2 O
	A0A4W2DL10	CXADR	Uncharacterized protein
	P63212	GNG2	Guanine nucleotide-binding protein G(I)/G(S)/G(O) subunit gamma-2
	G3N1U1	CENPV	CENP-V/GFA domain-containing protein
	A0A4W2I8A3	MRC2	Mannose receptor C type 2
	A4FV54	RAB8A	Ras-related protein Rab-8A
	A0A4W2FLC9	─	Uncharacterized protein
	A0A4W2EPI7	MMRN2	Uncharacterized protein
	Q17QZ9	IFIT5	Interferon-induced protein with tetratricopeptide repeats 5
	A0A4W2G430	CD47	Integrin-associated protein
	A0A4W2H529	PDE5A	Phosphodiesterase
	Q17QL1	GNPDA2	Glucosamine-6-phosphate isomerase 2
	E1BJW2	STEAP4	STEAP4 metalloreductase
	A0A4W2IDF3	DBN1	PDZ and LIM domain 7
	A0A3Q1MNF6	COG7	Component of oligomeric Golgi complex 7
	A0A3Q1MY93	ABCC1	ABC-type glutathione-S-conjugate transporter
	A0A4W2G1M4	RELA	RELA proto-oncogene, NF-kB subunit
	A0A4W2GET6	DCAF7	DDB1 and CUL4 associated factor 7
	Q5E9J8	RIC8A	Synembryn-A
	Q1RMW0	PLSCR3	Phospholipid scramblase
	A0A4W2GZD8	LARP7	La ribonucleoprotein domain family member 7
	Q00361	ATP5ME	ATP synthase subunit e, mitochondrial
	A0A4W2EYS9	OSBPL9	Oxysterol-binding protein
	A0A4W2HFC6	ELOB	Elongin B
	A0A4W2HIB9	HSD17B10	Hydroxysteroid 17-beta dehydrogenase 10
	A0A4W2HRE0	ARL3	ADP ribosylation factor like GTPase 3
	A0A3Q1M4T2	ACADSB	Short/branched chain-specific acyl-CoA dehydrogenase, mitochondrial
	F1ME46	LMAN1	Lectin, mannose binding 1
	A4IF71	PKP2	PKP2 protein
	A0A3Q1M6Y5	GNAO1	Guanine nucleotide-binding protein G(o) subunit alpha
	A0A6B9SEA4	─	Ig lamda chain variable region (Fragment)
	A0A4W2CF34	GUCY1B1	Guanylate cyclase
	A0A4W2CZY6	LOC113885433	Annexin
	A0A4W2I1G7	LOC113881524	Complement C4
	A0A4W2GKE4	DCTN4	Dynactin subunit 4
	V6F832	CRYAB	Alpha(B)-crystallin
	A0A4W2DRM9	NAALAD2	N-acetylated alpha-linked acidic dipeptidase 2
	A0A4W2G9P6	PC	Pyruvate carboxylase
	A0A3Q1MKR0	VASP	Vasodilator-stimulated phosphoprotein
	A4FV59	PHF5A	PHD finger protein 5A
	A0A4W2EWQ0	FUCA1	Alpha-L-fucosidase
	A0A4W2I850	MSH2	DNA mismatch repair protein
	Q9TU47	EIF6	Eukaryotic translation initiation factor 6
	F1MV75	WDR48	USP1-associated factor 1
	A0A4W2CV96	MTHFD1L	Formate--tetrahydrofolate ligase
	A1A4M0	TIMM13	Mitochondrial import inner membrane translocase subunit
	A0A4W2GXE1	PCCB	Propionyl-CoA carboxylase subunit beta
	F1MKY0	GGA2	Golgi associated, gamma adaptin ear containing, ARF binding protein 2
	A0A4W2GQN7	OAT	Ornithine aminotransferase
	A0A4W2FQI1	CYFIP1	Cytoplasmic FMR1-interacting protein
	A0A4W2ISJ4	PGAM1	Phosphoglycerate mutase
	A0A4W2IA58	TMED9	Transmembrane emp24 domain-containing protein 9
	A0A4W2D805	WDR77	Uncharacterized protein
	A0A4W2HQ30	FLOT2	Flotillin
	A0A4W2I571	ALDH3B1	Aldehyde dehydrogenase
	A0A4W2G5A2	CBR3	Carbonyl reductase (NADPH)
	A0A4W2BS89	CLTC	Clathrin heavy chain
	A0A4W2G3I3	SWAP70	Switching B cell complex subunit SWAP70
	A0A4W2C8I6	PEBP1	Phosphatidylethanolamine binding protein 1
	A0A4W2FDE1	EXOSC4	Exosome component 4
	F1ME38	UBA6	Ubiquitin like modifier activating enzyme 6
	A0A4W2E2K9	VPS28	Vacuolar protein sorting-associated protein 28 homolog
	A0A4W2EZA0	PRPF40A	Uncharacterized protein
	A0A4W2FQ95	GPT2	Alanine transaminase
	F1MFK7	GALK2	Galactokinase 2
	A0A4W2GK75	CBS	Cystathionine beta-synthase
	A0A4W2HLK5	PTPRU	Protein-tyrosine-phosphatase
	A0A4W2BZE4	RELCH	LisH domain-containing protein
	A0A4W2F1L4	TXNRD1	Thioredoxin-disulfide reductase
	A0A4W2I1H5	HINT1	Histidine triad nucleotide binding protein 1
	F1MXD2	CDCP1	CUB domain containing protein 1
	A0A4W2FZH4	RHEB	Ras homolog, mTORC1 binding
	A0A4W2IE79	GALM	Aldose 1-epimerase
	Q1RMT6	DBN1	Drebrin 1
	Q1JPH2	RALA	Small monomeric GTPase (Fragment)
	A0A4W2C702	NQO2	N-ribosyldihydronicotinamide:quinone reductase 2
	F1MT69	VPS36	Vacuolar protein-sorting-associated protein 36
	A0A3Q1MDN3	VAMP7	Vesicle-associated membrane protein 7
	A0A4W2GCR3	ARL1	ADP ribosylation factor like GTPase 1
	A0A4W2C507	PPP2R5A	Serine/threonine-protein phosphatase 2A 56 kDa regulatory subunit
	A0A4W2H957	GPX2	Glutathione peroxidase
	A0A4W2HBF2	U2SURP	U2 snRNP associated SURP domain containing
	E1BMZ0	EFCAB7	EF-hand calcium binding domain 7
	A0A4W2GPE5	GCDH	Glutaryl-CoA dehydrogenase
	Q862M6	─	Similar to prefoldin subunit 2 (Fragment)
	A0A4W2HE91	TARS1	Threonyl-tRNA synthetase
	A0A3Q1LT89	COL4A2	Collagen alpha-2(IV) chain
	A0A4W2E6Y4	GDPGP1	GDP-D-glucose phosphorylase 1
	A0A3Q1LXG9	VWA1	von Willebrand factor A domain-containing protein 1
	F6PWM7	AIMP1	Aminoacyl tRNA synthetase complex interacting multifunctional protein 1
	A0A4W2C3T4	LSM2	U6 snRNA-associated Sm-like protein LSm2
	Q8MJG1	PSIP1	PC4 and SFRS1-interacting protein
	A0A4W2D129	METAP2	Methionine aminopeptidase 2
	A0A4W2ID69	CALU	Calumenin
	A0A4W2HCX4	ESRP1	Epithelial splicing regulatory protein 1
	A0A3Q1MKV5	BCKDHA	2-oxoisovalerate dehydrogenase subunit alpha
	Q309F3	HPGD	15-hydroxyprostaglandin dehydrogenase [NAD(+)]
	A0A4W2DVM3	TRIM25	Uncharacterized protein
	A1L588	ASNS	Asparagine synthetase [glutamine-hydrolyzing] (Fragment)
	A0A4W2FXQ1	PPP2R5C	Serine/threonine-protein phosphatase 2A 56 kDa regulatory subunit
	A0A4W2CAG6	DBNL	Drebrin like
	A0A4W2F205	CASP6	Caspase 6
	F1MHQ5	RNMT	mRNA cap guanine-N7 methyltransferase
	A0A4W2DC19	CP	Uncharacterized protein
	A0A3Q1LV73	AHNAK2	AHNAK nucleoprotein 2
	A0A4W2HUW1	TUT7	Terminal uridylyl transferase 7
	A0A4W2E3Z5	GCC2	GRIP domain-containing protein
	A0A4W2FT45	HCFC1	Host cell factor C1
	Q5E950	NHP2	H/ACA ribonucleoprotein complex subunit 2
	A0A4W2HQV9	CAPRIN1	Cell cycle associated protein 1
	A0A4W2E164	─	Ras-related protein Rab-21
	F1MMZ9	CCAR1	Cell division cycle and apoptosis regulator 1
	A0A4W2BRY5	EPB41L3	FERM domain-containing protein
	A0A4W2BY08	PDLIM3	PDZ and LIM domain 3
	Q3MHZ0	FLOT1	Flotillin (Fragment)
	A0A4W2EW39	ERP44	Endoplasmic reticulum protein 44
	A0A4W2I3I1	ACAT1	Acetyl-CoA acetyltransferase 1
	A0A3Q1MK12	PTPRA	Receptor-type tyrosine-protein phosphatase alpha
	A0A6B9SDW4	─	Ig lamda chain variable region (Fragment)
	A5PKD6	GNB4	G protein subunit beta 4
	A0A4W2DZV3	ATP2A3	Calcium-transporting ATPase
	F1MYN2	CGN	Cingulin
	A0A4W2H2U7	SEC24D	SEC24 homolog D, COPII coat complex component
	E1BNE2	CAND2	Cullin associated and neddylation dissociated 2 (putative)
	G3MZY8	POLR2A	DNA-directed RNA polymerase subunit
	A0A4W2CER6	SNRPA	U1 small nuclear ribonucleoprotein A
	A0A4W2CWN6	PPIB	Peptidyl-prolyl cis-trans isomerase
	A6QQ83	THEM2	THEM2 protein
	A0A4W2H4P4	CD151	Tetraspanin
	A0A4W2GXP8	BCAT2	Branched-chain-amino-acid aminotransferase
	A0A4W2CPR3	CKAP5	Uncharacterized protein
	G5E5R6	PARD6B	Par-6 family cell polarity regulator beta
	A0A4W2EB14	VDAC2	Voltage-dependent anion-selective channel protein 2
	A0A4W2D0T8	DLG1	Uncharacterized protein
	F1MHR4	PIP4K2A	Phosphatidylinositol-5-phosphate 4-kinase type 2 alpha
	A0A4W2ECH7	LOC113875749	Galectin
	A0A4W2H3X3	LDLR	Low density lipoprotein receptor
	A0A3Q1MB48	DHRS7B	Dehydrogenase/reductase SDR family member 7B
	A0A4W2EM71	UCHL3	Ubiquitin carboxyl-terminal hydrolase
	A0A3Q1M6M8	HTT	Huntingtin
	Q7YRW9	RTN4	Reticulon
	F1N4V5	NAA15	N-alpha-acetyltransferase 15, NatA auxiliary subunit
	E1BK29	COG1	Conserved oligomeric Golgi complex subunit 1
	A0A4W2CDE1	─	eIF2B
	Q2KIA2	TRMT112	Multifunctional methyltransferase subunit TRM112-like protein
	Q3T018	ERG28	Chromosome 14 open reading frame 1 ortholog
	Q3ZBX0	BSG	Basigin
	A0A4W2C701	H1-1	H1.1 linker histone, cluster member
	Q1RML6	TRNT1	tRNA nucleotidyl transferase 1
	F1N081	FNTA	Protein farnesyltransferase/geranylgeranyltransferase type-1 subunit alpha
	E1BM48	PRPF31	Pre-mRNA-processing factor 31
	Q3SZX8	CCDC25	Coiled-coil domain-containing protein 25
	A0A4W2GFB1	PTPRD	Protein-tyrosine-phosphatase
	A0A4W2FQ43	DBI	Diazepam binding inhibitor, acyl-CoA binding protein
	F1MTZ8	ASPSCR1	ASPSCR1 tether for SLC2A4, UBX domain containing
	Q6XL68	─	Aggrecan
	A0A4W2DXQ6	SMG1	40S ribosomal protein S15a
	A0A4W2I2Z9	GSK3A	[Tau protein] kinase
	A0A4W2I0K8	PHB2	Prohibitin
	A0A4W2BVP3	CDH13	Cadherin-13
	Q0VBZ9	MARCKSL1	MARCKS-related protein
	A0A4W2C6A8	MCMBP	Mini-chromosome maintenance complex-binding protein
	A0A4W2HF68	SCFD2	Sec1 family domain containing 2
	Q3ZBH3	CD151	CD151 antigen
	A0A4W2DWW9	ATE1	Arginyl-tRNA--protein transferase 1
	A0A4W2EIT6	SRP54	Signal recognition particle 54 kDa protein
	A0A4W2HT44	GIT1	GIT ArfGAP 1
	A0A4W2C3Q3	ADSL	Adenylosuccinate lyase
	Q0P5H6	TBL2	Transducin (Beta)-like 2
	F1N6C2	TMED4	Transmembrane p24 trafficking protein 4
	A0A3Q1LTP9	GPHN	Gephyrin
	F2Z4J7	CBX5	Chromobox 5
	A0A4W2HFK9	SNX5	Sorting nexin 5
	A0A4W2DES5	C1QC	C1q domain-containing protein
	F1N626	IFT74	Intraflagellar transport 74
	Q9N2J2	GPX4	Phospholipid hydroperoxide glutathione peroxidase
	A0A4W2DGX3	LSM4	U6 snRNA-associated Sm-like protein LSm4
	A0A4W2INV0	TBC1D17	TBC1 domain family member 17
	A0A4W2E7W5	DDX54	ATP-dependent RNA helicase DDX54
	I6L9J8	DENND10	DENN domain containing 10
	F1N0J2	MAP4	Microtubule-associated protein
	F1MP61	APOBEC3H	Apolipoprotein B mRNA editing enzyme catalytic subunit 3H
	A0A3Q1LWM0	RAB22A	RAB22A, member RAS onco family
	A0A3Q1N351	PRKAG1	5-AMP-activated protein kinase subunit gamma-1
	E1BM93	RDH11	Retinol dehydrogenase 11
	A0A4W2IPR4	GART	Trifunctional purine biosynthetic protein adenosine-3
	F1MZ96	─	Uncharacterized protein
	A0A3Q1M6Q7	PLEC	Plectin
	A0A4W2EBP3	RAB29	Uncharacterized protein
	A6QLR3	ABRAXAS2	BRISC complex subunit Abraxas 2
	A0A4W2ED73	NSUN2	NOL1/NOP2/Sun domain family member 2
	A0A4W2I592	SCLY	Selenocysteine lyase
	A0A4W2DGI4	SRC	Tyrosine-protein kinase
	Q3T0B3	FLJ12529	FLJ12529 protein (Fragment)
	A0A4W2DHZ5	DHFR	Dihydrofolate reductase
	F1N1H2	MAP1S	Microtubule-associated protein 1S
	A0A4W2EFW0	GNE	Glucosamine (UDP-N-acetyl)-2-epimerase/N-acetylmannosamine kinase
	E1BCF8	ZC3HAV1	Zinc finger CCCH-type containing, antiviral 1
	F1MCZ3	SCIN	Adseverin
	A0A3Q1LN79	ILVBL	2-hydroxyacyl-CoA lyase 2
	A0A4W2I156	PDLIM5	PDZ and LIM domain 5
	A0A3Q1MSD8	ATP9A	Phospholipid-transporting ATPase
	F1MNF8	LOC100141266	Tubulin alpha chain
	A0A4W2DRZ6	WDR18	WD repeat-containing protein 18
	F1MJV3	THOC1	THO complex 1
	A0A4W2EW35	SRSF10	Serine and arginine rich splicing factor 10
	A0A4W2GA74	STAM2	Signal transducing adaptor molecule 2
	A0A4W2C3Q0	SEC14L3	SEC14 like lipid binding 3
	A0A4W2I2A0	ZNF384	Zinc finger protein 384
	B6VAP7	CDC42	Cell division control protein 42 homolog
	A1L5B0	MYL9	Myosin regulatory light polypeptide 9 (Fragment)
	A0A4W2EJI0	MAPRE1	APC-binding protein EB1
	Q3ZCD3	TAX1BP3	Tax1-binding protein 3
	A0A4W2G8R5	DDX5	DEAD box protein 5
	A0A4W2EK21	ARHGEF1	DH domain-containing protein
	A0A4W2EGD8	YKT6	YKT6 v-SNARE homolog
	Q1RMI2	RHOG	Ras homolog family member G
	A0A4W2HIZ5	FKBP9	Peptidylprolyl isomerase
	E1BMD6	LPP	LIM domain containing preferred translocation partner in lipoma
	G3N2D8	GGT1	Glutathione hydrolase
	A0A4W2DYW3	MEAK7	MTOR associated protein, eak-7 homolog
	A0A4W2GL04	AKAP13	A-kinase anchoring protein 13
	F1MSW6	SMARCE1	SWI/SNF related, matrix associated, actin dependent regulator of chromatin, subfamily e, member 1
	A0A3Q1M339	YIPF6	Protein YIPF
	F1MLI8	PODXL	Podocalyxin
	F1MPG7	NAT10	RNA cytidine acetyltransferase
	A0A4W2HYE8	NAE1	NEDD8-activating enzyme E1 regulatory subunit
	A0A4W2GHK7	DYNC1LI2	Dynein light intermediate chain
	A8YXX8	BRK1	BRICK1 subunit of SCAR/WAVE actin nucleating complex
	A0A4W2EB44	STX7	Syntaxin 7
	F1MVC0	CAD	CAD protein
	P21856	GDI1	Rab GDP dissociation inhibitor alpha
	A5D7E0	RAB35	RAB35 protein
	A0A4W2GCB0	ICOSLG	Inducible T cell costimulator ligand
	A0A4W2D6C2	SCRN1	Secernin 1
	A0A4W2F9H9	AMDHD2	N-acetylglucosamine-6-phosphate deacetylase
	G3N214	PPP6R1	Protein phosphatase 6 regulatory subunit 1
	F1MLG3	TRAPPC8	Trafficking protein particle complex 8
	A0A4W2FGX5	ATP2B1	Calcium-transporting ATPase
	A0A4W2EUF6	HDLBP	High density lipoprotein binding protein
	A5D7Q4	CSDA	CSDA protein
	A6QLZ0	LGALS3	Galectin
	Q0VFX8	CRIP2	Cysteine-rich protein 2
	A0A3Q1MF76	─	Uncharacterized protein
	A0A4W2HZV4	U2AF1	U2 small nuclear RNA auxiliary factor 1
	P06623	CNP	2,3-cyclic-nucleotide 3-phosphodiesterase
	E1BMM4	VPS26B	VPS26, retromer complex component B
	A0A4W2D9Y9	PPIH	Peptidyl-prolyl cis-trans isomerase
	A0A4W2CSU6	PLLP	Plasmolipin
	E1BL29	BLMH	Bleomycin hydrolase
	A0A4W2G5F2	─	RRM domain-containing protein
	A0A4W2DF51	ALPL	Alkaline phosphatase
	Q1JQB1	WDR34	WDR34 protein (Fragment)
	Q2T9M8	SNAP23	Synaptosomal-associated protein
	E1B9V7	WDR37	WD repeat domain 37
	A6QPY0	DDOST	Dolichyl-diphosphooligosaccharide--protein glycosyltransferase 48 kDa subunit
	A0A4W2H7W1	NPR3	Natriuretic peptide receptor 3
	A3KLR9	ECSOD	Superoxide dismutase [Cu-Zn]
	A0A4W2DZB9	ACADS	Uncharacterized protein
	A0A4W2CES4	SLC29A1	HATPase
	Q5E9D4	BCAS2	Pre-mRNA-splicing factor SPF27
	A0A6B9SBM1	─	Ig lamda chain variable region (Fragment)
	A0A3Q1LZC7	OGT	O-GlcNAc transferase subunit p110
	A0A3Q1MH41	SRPK2	SRSF protein kinase 2
	A0A4W2DVF4	PHPT1	14 kDa phosphohistidine phosphatase
	A0A4W2C0I1	─	Elongation factor 1-alpha
	F1MD71	FBXW9	F-box/WD repeat-containing protein 9
	A0A4W2FQ60	HINT3	Histidine triad nucleotide binding protein 3
	A0A4W2CSR1	LOC113904380	Cytochrome c oxidase subunit 6C
	A0A4W2GK80	CLNS1A	Chloride channel, nucleotide sensitive 1A
	A0A4W2FKI7	DDX46	RNA helicase
	A0A4W2FAU9	RPS6KA1	Ribosomal protein S6 kinase
	A0A4W2EKT8	PI4KA	1-phosphatidylinositol 4-kinase
	A0A3Q1LQA7	TRIM5	Tripartite motif containing 5
	A6H7A2	ADA	Adenosine aminohydrolase
	A0A4W2HHF8	GPM6B	Glycoprotein M6B
	A0A4W2HKB1	SLC25A6	ADP/ATP translocase
	Q3YJF7	BoLA	MHC class I antigen (Fragment)
	A0A4W2I593	HNRNPH3	Heterogeneous nuclear ribonucleoprotein H3
	A0A3Q1MHW9	METAP1	Methionine aminopeptidase
	A0A4W2CJZ9	RAB7B	RAB7B, member RAS oncogene family
	Q3MHP5	DRG1	Developmentally-regulated GTP-binding protein 1
	A0A4W2IMX4	DYM	Dymeclin
	A0A4W2FSI0	GBF1	Golgi brefeldin A resistant guanine nucleotide exchange factor 1
	A0A4W2D145	─	Female-lethal(2)D homolog
	Q2HJ49	MSN	Moesin
	G3N1Q0	MCCC2	3-methylcrotonyl-CoA carboxylase 2
	A0A3Q1MM88	DCAF1	DDB1 and CUL4 associated factor 1
	A0A4W2EUX1	PIP5K1A	Phosphatidylinositol-4-phosphate 5-kinase type 1 alpha
	A0A4W2D3U1	SLC12A2	Uncharacterized protein
	A0A4W2HJ39	NAA10	N-terminal amino-acid N(alpha)-acetyltransferase NatA
	Q1JQD5	OXSR1	Non-specific serine/threonine protein kinase
	A0A4W2DBI2	HEBP1	Heme binding protein 1
	A0A3Q1MLD9	FAM120C	Family with sequence similarity 120C
	A0A4W2GTT2	RPS6KA3	Ribosomal protein S6 kinase
	P10568	MYO1A	Unconventional myosin-Ia
	F1N6N3	EHD3	EH domain containing 3
	A0A4W2GIX1	WASHC4	WASH complex subunit 4
	A0A3Q1MD79	SACM1L	Phosphatidylinositol-3-phosphatase SAC1
	F1MTA8	DNAAF1	Dynein axonemal assembly factor 1
	A6QR35	SCAMP2	Secretory carrier-associated membrane protein
	A0A4W2DNY3	LAMA3	Uncharacterized protein
	A0A3Q1MKT5	FUBP1	Far upstream element binding protein 1
	F1MY14	KIAA1549	KIAA1549
	A0A4W2GVL7	EIF3G	Eukaryotic translation initiation factor 3 subunit G
	A0A4W2HXV1	PRDX3	Peroxiredoxin 3
	A0A4W2D3D0	WDR92	WD repeat domain 92
	A0A4W2DDP7	SLC1A1	Amino acid transporter
	A0A4W2BSJ9	NELFB	Negative elongation factor complex member B
	E1BJP2	RACGAP1	Rac GTPase activating protein 1
	A0A3Q1MDA1	37469	Protein argonaute-2
	A0A4W2IIA5	ELP3	Elongator complex protein 3
	A0A4W2EHD2	PUM1	Pumilio RNA binding family member 1
	A0A4W2G2P4	─	S-phase kinase-associated protein 1
	A0A4W2FWY4	COL12A1	Collagen type XII alpha 1 chain
	A4IFK4	SYNPO2	SYNPO2 protein
	A0A4W2CDW0	DECR1	2,4-dienoyl-CoA reductase 1
	A6QL85	RCC2	RCC2 protein
	A0A4W2CWP3	RAB10	RAB10, member RAS oncogene family
	A0A4W2FR72	RAB25	RAB25, member RAS oncogene family
	G5E535	DCPS	m7GpppX diphosphatase
	A3KN04	RPN1	Dolichyl-diphosphooligosaccharide--protein glycosyltransferase subunit 1
	A0A3Q1MTB9	STRBP	Spermatid perinuclear RNA-binding protein
	A0A4W2FSY6	PPID	Peptidylprolyl isomerase D
	A0A4W2HP56	RCN1	Reticulocalbin 1
	A0A4W2CPB8	EIF4G2	Uncharacterized protein
	A0A4W2H2I8	CIAO3	Cytosolic iron-sulfur assembly component 3
	A0A4W2H7U7	CFD	Adipsin
	A0A4W2GPG3	NSFL1C	NSFL1 cofactor p47
	G8JL05	LPCAT3	Lysophospholipid acyltransferase 5
	A0A4W2DWJ8	SFRP1	Secreted frizzled-related protein 1
	A0A3Q1M5C4	TMEM33	Transmembrane protein 33
	A0A4W2C4J5	EWSR1	Uncharacterized protein
	A0A4W2GEW7	GID8	GID complex subunit 8 homolog
	A0A4W2EZD3	CYSTM1	Cysteine-rich and transmembrane domain-containing protein 1
	A0A4W2I7V2	NEMF	Nuclear export mediator factor
	A0A4W2CFX4	CASP8	Caspase 8
	A0A4W2EW99	GORASP2	Golgi reassembly stacking protein 2
	A0A4W2GIS6	HNRNPDL	Heterogeneous nuclear ribonucleoprotein D
	A0A4W2G3H7	POLR2C	RNA polymerase II subunit C
	A6QLG6	FXR1	FXR1 protein
	A0A4W2DW19	FAM114A1	Uncharacterized protein
	A0A4W2GHY0	PFKM	ATP-dependent 6-phosphofructokinase
	E1BIX3	CAPN7	Calpain 7
	G3X782	CHKB	Choline kinase beta
	A0A4W2F2W4	UGGT1	UDP-glucose glycoprotein glucosyltransferase 1
	A0A4W2IF28	PSMG1	Proteasome assembly chaperone 1
	E1BH11	SH3BP1	SH3 domain binding protein 1
	A0A4W2DH38	NASP	Alcohol dehydrogenase [NADP(+)]
	Q0P5B0	ARRDC1	Arrestin domain containing 1
	A6H797	MLEC	MLEC protein
	A0A4W2GYF0	UBTF	Upstream binding transcription factor
	A0A3Q1M423	UGT1A1	UDP-glucuronosyltransferase
	A0A4W2HAB6	KRAS	KRAS proto-oncogene, GTPase
	A0A4W2DT14	POLR2B	DNA-directed RNA polymerase subunit beta
	G3X6K8	HP	Haptoglobin
	A0A4W2GH45	ILKAP	ILK associated serine/threonine phosphatase
	A0A4W2F2Q2	CRYZ	Crystallin zeta
	A0A4W2CY70	SMPDL3B	Acid sphingomyelinase-like phosphodiesterase
	A3KN51	TSG101	TSG101 protein
	G3N3D4	KCTD12	Potassium channel tetramerization domain containing 12
	A0A4W2BSF4	CORO1A	Coronin
	A0A4W2C5Y1	ABCF1	ATP binding cassette subfamily F member 1
	A0A3Q1NLW5	HECTD3	HECT domain E3 ubiquitin protein ligase 3
	Q0III6	DNAJB6	DnaJ homolog subfamily B member 6
	A5D7J6	CALR	Calreticulin
	F1MR22	PIGR	Polymeric immunoglobulin receptor
	E1BF14	POP1	POP1 homolog, ribonuclease P/MRP subunit
	E1BD42	NUP37	Nucleoporin 37
	A0A4W2HGS8	DHX36	RNA helicase
	Q08DI5	RAP2C	Ras-related protein Rap-2c
	A0A4W2E056	FAT2	FAT atypical cadherin 2
	A0A4W2IPL8	PABPC4	Polyadenylate-binding protein
	A0A3Q1MLE7	STXBP3	Syntaxin binding protein 3
	A0A4W2DWT8	LLGL2	LLGL domain-containing protein
	A0A4W2HFV6	LIMK2	LIM domain kinase 2
	A0A4W2GWK2	KIF21A	Kinesin family member 21A
	A5D7A5	GOLGA5	Golgin subfamily A member 5
	F1MBG5	PRKAA1	Acetyl-CoA carboxylase kinase
	A0A4W2GEH0	─	ATP synthase subunit
	A0A4W2HM13	SNX18	Sorting nexin
	A0A4W2CUH5	BPNT1	3(2), 5-bisphosphate nucleotidase 1
	A0A452DJL3	PKP3	Plakophilin-3
	A0A4W2IG52	LOC113899889	Dehydrogenase/reductase SDR family member 4
	Q1RMU4	ERLIN2	Erlin-2
	A0A3Q1NBQ9	CD82	Tetraspanin
	A0A4W2HZX1	AGTPBP1	Tubulin-glutamate carboxypeptidase
	A0A3Q1NMP1	STRIP1	Striatin-interacting protein 1
	A0A3Q1MJK1	SERPINB6	Serpin B6
	E1B7W1	THRAP3	Thyroid hormone receptor associated protein 3
	A7Z024	RP2	Protein XRP2
	E1BLF0	PRRC1	Proline rich coiled-coil 1
	A0A4W2DHF6	S100A14	S100 calcium binding protein A14
	A0A4W2HDI5	DDX47	RNA helicase
	F1N1F9	SOX17	SRY-box transcription factor 17
	G3MYK8	ASCC3	Activating signal cointegrator 1 complex subunit 3
	F1N2I5	CMBL	Carboxymethylenebutenolidase homolog
	A0A4W2D8A9	MOV10	RNA helicase
	A0A4W2DCF6	PDCD10	Programmed cell death 10
	A0A3Q1LPL0	DYNLRB2	Dynein light chain roadblock
	A1A4K4	LLGL1	Lethal giant larvae homolog 1 (Drosophila)
	A0A4W2ID94	TXNDC5	Eukaryotic translation elongation factor 1 epsilon 1
	Q3ZCA2	NUDT21	Cleavage and polyadenylation specificity factor subunit 5
	A0A4W2IA34	CNTN1	Contactin 1
	A0A4W2ECT1	ARPC5L	Actin-related protein 2/3 complex subunit 5
	F1MLZ1	CYBRD1	Cytochrome b reductase 1
	A7YY24	IGBP1	IGBP1 protein
	A0A3Q1LZU8	GANAB	Glucosidase II alpha subunit
	A0A4W2GSK0	SERBP1	SERPINE1 mRNA binding protein 1
	F1MKJ5	WASHC5	WASH complex subunit 5
	G5E6P3	GNA13	G protein subunit alpha 13
	P60984	GMFB	Glia maturation factor beta
	W8QQP5	Nfix	Nuclear factor I/X variant 2
	A0A4W2H1I5	ERP29	Endoplasmic reticulum resident protein 29
	Q3B7N4	CLDN7	Claudin-7
	A0A4W2DHL7	LOC113894092	Phospholipid scramblase
	A0A4W2H0X6	EIF2AK2	Eukaryotic translation initiation factor 2 alpha kinase 2
	E1BPW1	OSBP	Oxysterol-binding protein
	A0A4W2H4C9	AARSD1	Alanyl-tRNA synthetase domain containing 1
	A0A4W2DQ73	C8G	Complement C8 gamma chain
	A0A4W2H655	XPC	XPC complex subunit, DNA damage recognition and repair factor
	A0A4W2GBZ6	IQCE	IQ motif containing E
	A0A452DIP7	PTGES2	Microsomal prostaglandin E synthase 2
	E1BB38	SRP72	Signal recognition particle subunit SRP72
	F1MZU1	LARP1	La ribonucleoprotein 1, translational regulator
	E1BM92	PROM2	Prominin 2
	A0A4W2HSA6	LOC113881229	Alkaline phosphatase
	A0A4W2FAS7	SLC1A4	Amino acid transporter
	A0A4W2G5U7	EML1	EMAP like 1
	A0A4W2IIX9	ATP6V0A1	V-type proton ATPase subunit a
	A0A4W2ETZ4	PDZK1	Uncharacterized protein
	A0A3Q1M2E5	SORBS2	Uncharacterized protein
	A0A4W2F7Q1	THOC5	THO complex 5
	A7MB57	YES1	Tyrosine-protein kinase
	F1N3G2	NOP2	NOP2 nucleolar protein
	A0A4W2EG41	MTDH	Metadherin
	A0A4W2GVG0	SF3B5	Splicing factor 3B subunit 5
	F1MTV0	DPP4	Dipeptidyl peptidase 4
	A0A4W2GY45	NUCB1	Nucleobindin-1
	A0A4W2IK53	ARMC8	Armadillo repeat-containing protein 8
	A0A4W2H3D3	HDHD2	Haloacid dehalogenase like hydrolase domain containing 2
	A0A4W2H8A7	MYCBP2	RCR-type E3 ubiquitin transferase
	G3MYK9	SEMA3G	Semaphorin 3G
	G3N3E5	WDR5	WD repeat-containing protein 5
	F1N533	DDX18	RNA helicase
	A0A4W2GMJ8	ATP8B1	Phospholipid-transporting ATPase
	A0A4W2IHJ2	GTPBP1	GTP-binding protein 1
	Q17QD7	LUC7L	LUC7-like (S. cerevisiae)
	A0A4W2BWZ8	IKBKB	I-kappa-B kinase
	F1N601	DYNC2I1	Dynein 2 intermediate chain 1
	A0A4W2DWY8	MSI2	Musashi RNA binding protein 2
	A0A4W2FTF7	MAGED2	MAGE family member D2
	A0A4W2G0F8	DGKA	Diacylglycerol kinase
	A0A4W2GP45	SCARB2	Nucleoporin 54
	F1MSR6	TSR1	TSR1 ribosome maturation factor
	A0A4W2C4C8	BAIAP2L2	BAR/IMD domain containing adaptor protein 2 like 2
	A0A4W2IGP5	BIRC6	Baculoviral IAP repeat containing 6
	A0A4W2F797	ARFGAP3	ADP ribosylation factor GTPase activating protein 3
	A0A4W2IL60	PTK2	Non-specific protein-tyrosine kinase
	Q58DG0	RBP1	Retinol binding protein 1, cellular
	Q3T0I4	ALYREF	THO complex subunit 4
	A0A4W2IQT0	RHPN2	Rhophilin Rho GTPase binding protein 2
	A3KN48	EEFSEC	EEFSEC protein
	A5PKL2	RRAS2	RAS related 2
	A0A4W2BWP1	COG4	Component of oligomeric Golgi complex 4
	A0A4W2FPA9	RPN2	Dolichyl-diphosphooligosaccharide--protein glycosyltransferase subunit 2
	A0A4W2CY10	STX12	t-SNARE coiled-coil homology domain-containing protein
	F1MJ56	MYO1D	Unconventional myosin-Id
	Q765N9	CLDN3	Claudin-3
	A0A4W2BM95	CPD	Carboxypeptidase D
	E1BGH1	UNC5CL	Unc-5 family C-terminal like
	A0A4W2IRD9	ENPP3	Ectonucleotide pyrophosphatase/phosphodiesterase 3
	A0A3Q1LUE8	MTOR	Serine/threonine-protein kinase mTOR
	F1MXU5	STARD10	StAR related lipid transfer domain containing 10
	A0A4W2CJ22	GYS1	Glycogen [starch] synthase
	A6H722	CYP39A1	CYP39A1 protein
	A0A4W2BZV4	RSPH9	Radial spoke head component 9
	E1BKD2	USP40	Ubiquitin specific peptidase 40
	A0A4W2E841	STAU2	Double-stranded RNA-binding protein Staufen homolog 2
	F1MBM5	TOR1B	Torsin
	F1MQ43	DOCK9	Dedicator of cytokinesis 9
	E1BJ18	CAPN6	Calpain 6
	A0A4W2FDV6	LOC113877709	E3 ubiquitin-protein ligase RNF213-like
	A0A4W2GMD6	POLR3B	DNA-directed RNA polymerase subunit beta
	A0A4W2C513	PITPNB	Phosphatidylinositol transfer protein beta
	N0E640	Csnk2b-Ly6g5b	Casein kinase II subunit beta
	A0A4W2CI35	EFR3A	Uncharacterized protein
	A0A4W2FJ39	EPB41	Band 4.1
	Q9TUQ0	SLC4A1	Anion exchange protein
	A0A4W2E2G9	PDLIM1	PDZ and LIM domain 1
	Q5EAD0	BAIAP2	Brain-specific angiogenesis inhibitor 1-associated protein 2
	A0A4W2IBA7	ATP11C	Phospholipid-transporting ATPase
	F1MDR7	DNAJC13	DnaJ heat shock protein family (Hsp40) member C13
	A0A3Q1N0F2	HEG1	Heart development protein with EGF like domains 1
	F1MZX0	PRKCD	Protein kinase C delta type
	A0A4W2C633	─	Uncharacterized protein
	E1BGG1	RSPH4A	Radial spoke head component 4A
	A0A4W2HRY2	MYO5A	Myosin VA
	F1MYB8	VWA7	von Willebrand factor A domain-containing protein 7
	A0A4W2BQY5	FUS	FUS RNA binding protein
	F1MMB0	ARHGAP27	Rho GTPase activating protein 27
	A0A4W2HSB0	MATN4	Matrilin 4
	A0A4W2BPA7	IFT140	ANAPC4
	A0A3Q1MA07	SERPINB5	Serpin B5
	Q2T9V5	TRMT6	tRNA (adenine(58)-N(1))-methyltransferase non-catalytic subunit TRM6
	A0A4W2IA78	MAP1A	Microtubule associated protein 1A
	A0A4W2GYC0	MAP7	Microtubule associated protein 7
	A0A4W2FTJ4	DIMT1	rRNA adenine N(6)-methyltransferase
	A0JN43	ESYT1	Extended synaptotagmin 1
	A0A4W2GRE8	CLINT1	Clathrin interactor 1
	A0A4W2FB26	S100A16	Protein S100
	A0A3Q1LTB9	F13A1	Coagulation factor XIII A chain
	F1MQJ0	ACE	Angiotensin-converting enzyme
	A0A4W2GEW6	PTPRJ	Protein-tyrosine-phosphatase
	A0A3Q1M866	DIP2A	Disco interacting A
	A0A4W2BZ74	DYNC2H1	Cytoplasmic dynein 2 heavy chain 1
	A0A3Q1MFA9	DOCK5	Dedicator of cytokinesis 5
	A0A4W2FTR7	PRELP	Proline and arginine rich end leucine rich repeat protein
	A0A4W2G819	DGKB	Diacylglycerol kinase
	Q2T9R3	ZNF629	ZNF629 protein (Fragment)
	A0A4W2CGY0	NT5E	Ecto-5-nucleotidase
	C6KEF7	MSTN	Growth/differentiation factor 8
	E1B6Z6	LCN2	Lipocalin 2
	A0A4W2F798	DNAH12	Dynein axonemal heavy chain 12
	Q17QG2	NUDC	Nuclear migration protein nudC
	E1B7R0	DIS3L2	DIS3-like exonuclease 2

## Sheet: (C) EMB
	Additional file 5. Proteomic profile of conditioned medium extracellular vesicles (CM-EVs).
	Additional file 5C. All 82 proteins present in CM-EVs from embryos cultured alone.
	Accession	Symbol	Description
	E1BAU6	INPP5E	Inositol polyphosphate-5-phosphatase E
	A0A4W2FD79	ZNF638	Zinc finger protein 638
	A0A4W2G1A4	KRT76	Keratin, type II cytoskeletal 2 oral-like
	A0A4W2CGL9	SMC3	Chondroitin sulfate proteoglycan 6
	A0A3Q1M4X6	SMUG1	Single-strand selective monofunctional uracil DNA glycosylase
	F6S1Q0	KRT18	Keratin 18
	A0A4W2ENX3	KRT75	Keratin 75
	F1MF78	SYNE2	Spectrin repeat containing nuclear envelope protein 2
	A0A4W2D966	VPS13D	Vacuolar protein sorting 13 homolog D
	A0A4W2H231	DSP	Desmoplakin
	A0A4W2HA98	CEP135	Centrosomal protein 135
	A0A4W2CM56	─	Aldo
	F1MU12	KRT8	Keratin, type II cytoskeletal 8
	A0A3Q1M1M7	JUP	Junction plakoglobin
	A0A4W2DYQ2	ACTB	Actin beta
	F1MIW8	DSG1	Desmoglein-1
	A0A4W2E085	SRSF3	Serine and arginine rich splicing factor 3
	A0A4W2ECV0	AIDA	Axin interactor, dorsalization associated
	Q0MRP5	LZ	Lysozyme
	A0A4W2GW83	ALB	Albumin
	V6F7W7	UBE4A	Ubiquitin conjugation factor E4 A
	A0A4W2H672	MELTF	Melanotransferrin
	P08728	KRT19	Keratin, type I cytoskeletal 19
	F1MWJ0	CDSN	Corneodesmosin
	A0A4W2E220	FARSA	Peroxiredoxin 2
	A0A4W2EAU0	RPS27A	Ubiquitin carboxyl extension protein 80
	A0A3Q1LWU2	SPTBN2	Spectrin beta chain
	F5XVA9	VWF	von Willebrand factor
	A0A4W2HPP0	─	Uncharacterized protein
	P62803	─	Histone H4
	A0A3Q1LVU1	FTH1	Ferritin
	A0A4W2BM61	PBRM1	Polybromo 1
	A0A1L6KTE1	L2	BPV3 Minor capsid protein L2
	A0A4W2HHA6	─	Histone H2B
	A0A4W2BY01	VCL	Metavinculin
	A0A3Q1ML29	RANGAP1	Ran GTPase activating protein 1
	A0A4W2EBU0	ARG1	Arginase
	A0A3Q1MDT7	─	Histone H4
	E1BIS6	SYNM	Synemin
	P10096	GAPDH	Glyceraldehyde-3-phosphate dehydrogenase
	A0A4W2CAZ6	ITFG1	Uncharacterized protein Integrin alpha FG-GAP repeat containing 1
	A0A4W2H0D3	ALDH2	Aldehyde dehydrogenase 2 family member
	F1MJ96	ARHGEF37	Rho guanine nucleotide exchange factor 37
	A0A3Q1MBQ7	DNAH5	Dynein axonemal heavy chain 5
	A0A4W2HV66	RPS16	Ribosomal protein S16
	A0A452DI79	TSN	Component 3 of promoter of RISC
	A0A4W2IR82	KRT20	Keratin 20
	A0A3Q1M2V8	DOCK1	Dedicator of cytokinesis 1
	A0A3Q1M7Y8	PLOD1	Procollagen-lysine 5-dioxygenase
	E1BPI3	FRK	Tyrosine-protein kinase
	A0A4W2CVQ1	ANXA2	Annexin
	A0A4W2F627	HNRNPR	Heterogeneous nuclear ribonucleoprotein R
	Q148H5	KRT71	Keratin, type II cytoskeletal 71
	A0A4W2BW17	EMILIN2	Elastin microfibril interfacer 2
	A0A4W2IBK1	CTSD	Cathepsin D
	A0A4W2GJT0	TPM1	Tropomyosin 1
	F1N3S4	CUL4A	Cullin 4A
	A0A4W2IJI4	TGM1	Transglutaminase 1
	A0A4W2GLG6	CACNA2D1	Calcium voltage-gated channel auxiliary subunit alpha2delta 1
	A0A4W2BZQ6	XRCC6	ATP-dependent DNA helicase 2 subunit 1
	A0A4W2GIZ9	ANXA6	Annexin
	A7MBJ5	CAND1	Cullin-associated NEDD8-dissociated protein 1
	A0A4W2HRJ1	ACTR1B	Actin related protein 1B
	A7E306	NID2	NID2 protein
	A0A4W2CIB6	VIM	Vimentin
	A1A4I8	XPO7	Exportin 7
	A0A3Q1MHG7	ANXA4	Annexin
	A0A4W2EXD9	PRDX1	Peroxiredoxin-1
	F1MXR0	BAIAP2L1	BAR/IMD domain containing adaptor protein 2 like 1
	A0A4W2GUV8	RPSA	40S ribosomal protein SA
	J7K1V4	─	Lactotransferrin
	A0A4W2HR21	SPTAN1	Spectrin alpha, non-erythrocytic 1
	G3X6I0	FCGBP	Uncharacterized protein
	A0A4W2HN26	FLNA	Filamin A
	F1N6D5	EFTUD2	116 kDa U5 small nuclear ribonucleoprotein component
	A0A4W2H475	RPLP0	60S acidic ribosomal protein P0
	A0A4W2FJT1	HSPA8	Heat shock protein family A (Hsp70) member 8
	A0A3Q1ML65	EEA1	Early endosome antigen 1
	A0A4W2CJT3	NUMA1	Uncharacterized protein
	E1BDX8	DYNC1H1	Dynein cytoplasmic 1 heavy chain 1
	F1MQ37	MYH9	Myosin heavy chain 9
	F1MYC9	SPTBN1	Spectrin beta chain

## Sheet: (D) TOP100_EXPL_EXPL+EMB_EMB
	Additional file 5. Proteomic profile of conditioned medium extracellular vesicles (CM-EVs).
	Additional file 5D. Top 100 most abundant proteins in CM-EVs from EXPL, EXPL+EMB and EMB.
	Top 100 most abundant proteins in CM-EVs from EXP.					Top 100 most abundant proteins in CM-EVs from EXP+EMB.					Top 100 most abundant proteins in CM-EVs from EMB.
	Protein Accession	Symbol	Description	Peak area (log2)		Protein Accession	Symbol	Description	Peak area (log2)		Protein Accession	Symbol	Description	Peak area (log2)
	A0A4W2FD79	ZNF638	Zinc finger protein 638	23.7715		A0A4W2FD79	ZNF638	Zinc finger protein 638	23.2488		E1BAU6	INPP5E	Inositol polyphosphate-5-phosphatase E	23.9807
	A0A4W2HPP0	─	Uncharacterized protein	23.2259		A0A4W2DYQ2	ACTB	Actin beta	22.9065		A0A4W2FD79	ZNF638	Zinc finger protein 638	22.6419
	P62803	─	Histone H4	23.2256		A0A4W2HPP0	─	Uncharacterized protein	22.805		A0A4W2G1A4	KRT76	Keratin, type II cytoskeletal 2 oral-like	21.133
	A0A4W2HHA6	─	Histone H2B	23.0984		P62803	─	Histone H4	22.6234		A0A4W2CGL9	SMC3	Chondroitin sulfate proteoglycan 6	20.7324
	E1BAU6	INPP5E	Inositol polyphosphate-5-phosphatase E	23.0337		Q3ZC07	ACTC1	Actin, alpha cardiac muscle 1	22.4734		A0A3Q1M4X6	SMUG1	Single-strand selective monofunctional uracil DNA glycosylase	19.999
	A0A4W2DYQ2	ACTB	Actin beta	22.9388		A0A4W2HHA6	─	Histone H2B	22.3364		F6S1Q0	KRT18	Keratin 18	19.1187
	A0A3Q1MDT7	─	Histone H4	22.6822		E1BAU6	INPP5E	Inositol polyphosphate-5-phosphatase E	22.175		A0A4W2ENX3	KRT75	Keratin 75	17.8255
	Q3ZC07	ACTC1	Actin, alpha cardiac muscle 1	22.0556		A0A3Q1MDT7	─	Histone H4	21.938		F1MF78	SYNE2	Spectrin repeat containing nuclear envelope protein 2	17.5018
	A0A4W2DVZ1	TUBB	Tubulin beta chain	21.5094		Q76LV2	HSP90AA1	Heat shock protein HSP 90-alpha	21.6139		A0A4W2GNU2	ASNA1	ATPase ASNA1	17.3787
	A0A4W2H221	FGA	Fibrinogen alpha chain	21.2478		A0A4W2DVZ1	TUBB	Tubulin beta chain	21.5039		A0A4W2D966	VPS13D	Vacuolar protein sorting 13 homolog D	17.0377
	P10096	GAPDH	Glyceraldehyde-3-phosphate dehydrogenase	21.2408		P10096	GAPDH	Glyceraldehyde-3-phosphate dehydrogenase	21.3032		A0A4W2H231	DSP	Desmoplakin	16.9044
	F1MGU7	FGG	Fibrinogen gamma-B chain	21.2345		A0A4W2H221	FGA	Fibrinogen alpha chain	21.1473		A0A4W2HA98	CEP135	Centrosomal protein 135	16.8663
	F6S1Q0	KRT18	Keratin 18	21.177		F1MGU7	FGG	Fibrinogen gamma-B chain	21.1371		A0A4W2CM56	─	Aldo	16.8511
	A0A452DIF5	H1-2	H1.2 linker histone, cluster member	21.1498		F6S1Q0	KRT18	Keratin 18	21.1024		F1MU12	KRT8	Keratin, type II cytoskeletal 8	16.7906
	A0A4W2F0F2	TMPRSS6	Sulfurtransferase	21.1398		A0A452DJ66	TUBA1D	Tubulin alpha chain	21.0692		A0A3Q1M1M7	JUP	Junction plakoglobin	16.6759
	Q76LV2	HSP90AA1	Heat shock protein HSP 90-alpha	20.8755		A0A4W2CGL9	SMC3	Chondroitin sulfate proteoglycan 6	21.0106		A0A4W2DYQ2	ACTB	Actin beta	16.5492
	A0A452DJ66	TUBA1D	Tubulin alpha chain	20.8128		A0A4W2F0F2	TMPRSS6	Sulfurtransferase	20.9682		F1MIW8	DSG1	Desmoglein-1	16.5373
	Q3MHM5	TUBB4B	Tubulin beta-4B chain	20.7737		Q3MHM5	TUBB4B	Tubulin beta-4B chain	20.8067		A0A4W2E085	SRSF3	Serine and arginine rich splicing factor 3	16.4628
	A0A4W2GV41	CLTC	Clathrin heavy chain	20.4532		A0A452DIF5	H1-2	H1.2 linker histone, cluster member	20.7395		A0A4W2BWI2	SEC16A	Protein transport protein sec16	16.4171
	A0A4W2CTC9	A2M	Uncharacterized protein	20.3648		A0A4W2GV41	CLTC	Clathrin heavy chain	20.6963		A0A4W2GAK0	SYNE1	Spectrin repeat containing nuclear envelope protein 1	16.2643
	A0A4W2FJT1	HSPA8	Heat shock protein family A (Hsp70) member 8	20.3236		A0A4W2BUC1	COPG1	Coatomer subunit gamma	20.4703		A0A4W2ECV0	AIDA	Axin interactor, dorsalization associated	16.2456
	A0A4W2CIB6	VIM	Vimentin	20.1557		A0A4W2FJT1	HSPA8	Heat shock protein family A (Hsp70) member 8	20.42		Q0MRP5	LZ	Lysozyme	16.1714
	A0A4W2G1A4	KRT76	Keratin, type II cytoskeletal 2 oral-like	20.1459		A7MBJ5	CAND1	Cullin-associated NEDD8-dissociated protein 1	20.3813		A0A4W2E9X9	SPATS2L	Uncharacterized protein	15.8338
	F1MU12	KRT8	Keratin, type II cytoskeletal 8	20.08		F1MU12	KRT8	Keratin, type II cytoskeletal 8	20.3222		A0A4W2FQ19	UPK1B	Tetraspanin	15.8041
	A0A4W2HN26	FLNA	Filamin A	19.9763		A0A4W2CIB6	VIM	Vimentin	20.2884		A0A4W2GW83	ALB	Albumin	15.7026
	F1MD77	LAMC1	Laminin subunit gamma 1	19.9462		A0A4W2HN26	FLNA	Filamin A	20.2008		V6F7W7	UBE4A	Ubiquitin conjugation factor E4 A	15.5956
	A0A4W2EG96	VCP	15S Mg(2+)-ATPase p97 subunit	19.8523		A0A4W2CTC9	A2M	Uncharacterized protein	20.1282		A0A4W2H672	MELTF	Melanotransferrin	15.5579
	E9RHW1	HSPB1	Heat shock 27 kDa protein	19.8514		A0A4W2I521	EPHX2	Epoxide hydrolase 2	20.1244		A0A4W2HUQ2	ATP5MF	ATP synthase membrane subunit f	15.3871
	A0A4W2C164	─	Uncharacterized protein	19.8315		A0A4W2HR21	SPTAN1	Spectrin alpha, non-erythrocytic 1	20.0668		P08728	KRT19	Keratin, type I cytoskeletal 19	15.3342
	F1MZ85	VCAN	Versican core protein	19.7866		F1MD77	LAMC1	Laminin subunit gamma 1	20.0659		A0A4W2IEJ4	MYOF	Myoferlin	15.2857
	A0A4W2GW83	ALB	Albumin	19.7578		P68103	EEF1A1	Elongation factor 1-alpha 1	19.9769		F1MWJ0	CDSN	Corneodesmosin	15.1937
	A0A4W2I521	EPHX2	Epoxide hydrolase 2	19.7281		A0A3Q1MPS4	ACTN1	Alpha-actinin-1	19.9551		A0A4W2E220	FARSA	Peroxiredoxin 2	15.1715
	A0A4W2CN44	DES	Desmin	19.6743		Q76LV1	HSP90AB1	Heat shock protein HSP 90-beta	19.9501		A0A4W2EAU0	RPS27A	Ubiquitin carboxyl extension protein 80	15.16
	A0A4W2CGL9	SMC3	Chondroitin sulfate proteoglycan 6	19.6742		E9RHW1	HSPB1	Heat shock 27 kDa protein	19.8015		A0A3Q1LWU2	SPTBN2	Spectrin beta chain	15.1412
	P68103	EEF1A1	Elongation factor 1-alpha 1	19.6638		A0A4W2GAK0	SYNE1	Spectrin repeat containing nuclear envelope protein 1	19.801		F5XVA9	VWF	von Willebrand factor	15.0708
	A0A4W2HR21	SPTAN1	Spectrin alpha, non-erythrocytic 1	19.6275		A0A4W2BY01	VCL	Metavinculin	19.7778		A0A3Q1MJ97	SYPL1	Synaptophysin like 1	15.0589
	A0A3Q1M4X6	SMUG1	Single-strand selective monofunctional uracil DNA glycosylase	19.5636		Q3SYR8	JCHAIN	Immunoglobulin J chain	19.6913		A0A4W2HPP0	─	Uncharacterized protein	15.0436
	A0A4W2FL04	─	Histone H2A	19.5285		F1MZ85	VCAN	Versican core protein	19.6737		P62803	─	Histone H4	14.891
	A0A4W2BUC1	COPG1	Coatomer subunit gamma	19.5214		A0A4W2CN44	DES	Desmin	19.6719		A0A3Q1LVU1	FTH1	Ferritin	14.8189
	A0A3Q1MPS4	ACTN1	Alpha-actinin-1	19.5084		A0A4W2GW83	ALB	Albumin	19.5802		A0A4W2BM61	PBRM1	Polybromo 1	14.7946
	P50227	SULT1A1	Sulfotransferase 1A1	19.4646		F1MF78	SYNE2	Spectrin repeat containing nuclear envelope protein 2	19.525		A0A3Q1LUE9	─	Ig-like domain-containing protein	14.6626
	A0A4W2GLD1	PSMA7	Proteasome subunit alpha type	19.4498		A0A4W2III8	COL15A1	Collagen type XV alpha 1 chain	19.5172		A0A1L6KTE1	L2	BPV3 Minor capsid protein L2	14.6219
	Q3SYR8	JCHAIN	Immunoglobulin J chain	19.3996		P19858	LDHA	L-lactate dehydrogenase A chain	19.5154		A0A4W2HHA6	─	Histone H2B	14.6035
	A0A4W2III8	COL15A1	Collagen type XV alpha 1 chain	19.3647		P50227	SULT1A1	Sulfotransferase 1A1	19.4607		A0A4W2BY01	VCL	Metavinculin	14.5328
	A5D7N2	HIST2H2BE	Histone H2B	19.355		A0A4W2EG96	VCP	15S Mg(2+)-ATPase p97 subunit	19.4561		Q2T9S0	TUBB3	Tubulin beta-3 chain	14.4511
	A0A4W2HP47	PSMA5	Proteasome subunit alpha type	19.3233		A0A4W2C164	─	Uncharacterized protein	19.4239		A0A3Q1ML29	RANGAP1	Ran GTPase activating protein 1	14.43
	Q76LV1	HSP90AB1	Heat shock protein HSP 90-beta	19.323		A0A4W2I9D0	LOC113886404	GST class-pi	19.4178		A0A4W2EBU0	ARG1	Arginase	14.4205
	A0A4W2FW26	PSMA1	Proteasome subunit alpha type	19.3155		A0A4W2G1A4	KRT76	Keratin, type II cytoskeletal 2 oral-like	19.3642		A0A3Q1MQZ2	ACLY	ATP-citrate synthase	14.3562
	A7MBJ5	CAND1	Cullin-associated NEDD8-dissociated protein 1	19.3143		A0A4W2CJT3	NUMA1	Uncharacterized protein	19.363		A0A3Q1MDT7	─	Histone H4	14.3038
	A0A4W2CDR8	PSMA6	Proteasome subunit alpha type	19.2799		A0A4W2H2Y9	AHCY	Adenosylhomocysteinase	19.3591		E1BIS6	SYNM	Synemin	14.2698
	A6QQG2	ZKSCAN8	ZNF192 protein	19.2691		B0JYL8	CFL1	Cofilin, non-muscle isoform	19.3397		Q9GJT9	HPRT	Hypoxanthine phosphoribosyltransferase (Fragment)	14.2651
	A0A4W2FND9	PSMB1	Proteasome subunit beta	19.2606		V6F957	TAGLN	Transgelin	19.3245		E1BK63	─	Ribosomal protein L15	14.2207
	B0JYN8	PSMB3	Proteasome subunit beta	19.2122		A0A4W2HP47	PSMA5	Proteasome subunit alpha type	19.2957		Q1JPK9	ARPC1B	Actin related protein 2/3 complex subunit 1B (Fragment)	14.1952
	A0A4W2H2Y9	AHCY	Adenosylhomocysteinase	19.1895		A0A3Q1LGL7	LAMA4	Laminin subunit alpha 4	19.2928		P10096	GAPDH	Glyceraldehyde-3-phosphate dehydrogenase	14.1632
	A0A4W2CJT3	NUMA1	Uncharacterized protein	19.1891		A6QQG2	ZKSCAN8	ZNF192 protein	19.2586		A0A4W2D9J3	PTX3	Uncharacterized protein	14.1375
	A0A4W2I9R5	TUBB2A	Tubulin beta chain	19.1605		A0A4W2CVQ1	ANXA2	Annexin	19.2541		F1MBP8	COPS5	COP9 signalosome subunit 5	14.1346
	Q5E9K0	PSMB2	Proteasome subunit beta type-2	19.1357		A0A4W2FL04	─	Histone H2A	19.2443		A0A4W2CAZ6	ITFG1	Uncharacterized protein Integrin alpha FG-GAP repeat containing 1	14.1343
	A0A4W2GJT0	TPM1	Tropomyosin 1	19.1295		A5D7D1	ACTN4	Alpha-actinin-4	19.2293		A0A4W2H0D3	ALDH2	Aldehyde dehydrogenase 2 family member	14.1285
	Q58DU5	PSMA3	Proteasome subunit alpha type-3	19.0838		A0A4W2FND9	PSMB1	Proteasome subunit beta	19.2134		F1MJ96	ARHGEF37	Rho guanine nucleotide exchange factor 37	14.121
	A0A4W2BY01	VCL	Metavinculin	19.0621		F1MYC9	SPTBN1	Spectrin beta chain	19.2028		A6QP64	VPS37B	VPS37B protein (Fragment)	14.0736
	B0JYN2	RAN	GTP-binding nuclear protein Ran	19.0398		A0A4W2EH52	TPR	Nucleoprotein TPR	19.1966		A0A3Q1MBQ7	DNAH5	Dynein axonemal heavy chain 5	14.0618
	B0JYL8	CFL1	Cofilin, non-muscle isoform	19.0251		P23805	CGN1	Conglutinin	19.1925		G3N156	PKP1	Plakophilin-1	14.0159
	A0A4W2BU99	HOOK3	Hook microtubule tethering protein 3	19.0039		P08728	KRT19	Keratin, type I cytoskeletal 19	19.1868		A0A4W2INM8	MPP7	MAGUK p55 subfamily member 7	13.9956
	A0A4W2GUV8	RPSA	40S ribosomal protein SA	18.977		A0A4W2GLD1	PSMA7	Proteasome subunit alpha type	19.1856		A0A3Q1N2S6	PEF1	Penta-EF-hand domain containing 1	13.9873
	Q5EAD2	PHGDH	D-3-phosphoglycerate dehydrogenase	18.9638		F1MNT4	LAMB1	Laminin subunit beta 1	19.1309		A0A4W2EH60	USP5	Ubiquitin carboxyl-terminal hydrolase	13.9802
	A0A4W2DX00	H1-3	Histone H1.3	18.9585		A0A4W2GJT0	TPM1	Tropomyosin 1	19.1211		G3MXV0	FKBP5	Peptidylprolyl isomerase	13.9631
	A0A4W2FQT7	PSMA4	Proteasome subunit alpha type	18.9352		G8JKX4	ACTA2	Actin, aortic smooth muscle	19.0953		A0A4W2FRH8	ASPG	Asparaginase	13.7631
	A0A3Q1LGL7	LAMA4	Laminin subunit alpha 4	18.9333		A0A4W2EZ83	LDHB	L-lactate dehydrogenase	19.0794		A0A4W2HV66	RPS16	Ribosomal protein S16	13.755
	A0A4W2H2D6	PSMB4	Proteasome subunit beta	18.9211		A7MBI5	DPYSL3	DPYSL3 protein	19.0774		A0A4W2ECK2	CDC5L	Cell division cycle 5 like	13.7365
	A0A4W2EH52	TPR	Nucleoprotein TPR	18.9046		A0A3Q1LWU2	SPTBN2	Spectrin beta chain	19.0727		F1MGQ5	ITCH	E3 ubiquitin-protein ligase	13.6471
	P08728	KRT19	Keratin, type I cytoskeletal 19	18.8973		F1MQ37	MYH9	Myosin heavy chain 9	19.0672		A0A4W2FX89	IGF2R	Insulin like growth factor 2 receptor	13.6234
	A0A4W2C3R2	H1-5	H15 domain-containing protein	18.8876		B0JYN8	PSMB3	Proteasome subunit beta	19.0068		A0A452DI79	TSN	Component 3 of promoter of RISC	13.6096
	A0A3Q1LZ47	MACROH2A1	Core histone macro-H2A	18.8589		Q5E9K0	PSMB2	Proteasome subunit beta type-2	19.0011		A0A4W2IR82	KRT20	Keratin 20	13.5874
	A0A4W2CVQ1	ANXA2	Annexin	18.8489		A0A3Q1M4X6	SMUG1	Single-strand selective monofunctional uracil DNA glycosylase	18.9997		M5FHN8	RSL1D1	Ribosomal L1 domain-containing protein 1	13.5372
	P23805	CGN1	Conglutinin	18.8333		A0A4W2FW26	PSMA1	Proteasome subunit alpha type	18.9893		A0A4W2HL62	RAB5A	RAB5A, member RAS oncogene family	13.5195
	A0A4W2GGE1	PSMA2	Proteasome subunit alpha type	18.8252		A0A4W2CDR8	PSMA6	Proteasome subunit alpha type	18.9653		P79103	RPS4	40S ribosomal protein S4	13.4668
	F1MYC9	SPTBN1	Spectrin beta chain	18.8179		Q58DU5	PSMA3	Proteasome subunit alpha type-3	18.9573		A0A3Q1M2V8	DOCK1	Dedicator of cytokinesis 1	13.4629
	A0A4W2D7L8	PKM	Pyruvate kinase	18.8091		A0A4W2GUV8	RPSA	40S ribosomal protein SA	18.9482		F1MLE1	DIP2B	Disco interacting B	13.3572
	A0A4W2CU21	PSAT1	Phosphoserine aminotransferase	18.7703		A0A4W2D7L8	PKM	Pyruvate kinase	18.939		A0A3Q1MR96	KPNA6	Importin subunit alpha	13.347
	A0A4W2C1X7	H1-0	Histone H1.0	18.724		Q5EAD2	PHGDH	D-3-phosphoglycerate dehydrogenase	18.9314		A0A3Q1M7Y8	PLOD1	Procollagen-lysine 5-dioxygenase	13.3387
	P19858	LDHA	L-lactate dehydrogenase A chain	18.7137		A0A4W2I9R5	TUBB2A	Tubulin beta chain	18.9213		F1MFI5	SDK1	Sidekick cell adhesion molecule 1	13.2133
	F1MF78	SYNE2	Spectrin repeat containing nuclear envelope protein 2	18.6909		A0A4W2GXB1	LOC113891189	Aldose reductase	18.8965		O97680	TXN	Thioredoxin	13.2106
	A5D7D1	ACTN4	Alpha-actinin-4	18.6756		B0JYN2	RAN	GTP-binding nuclear protein Ran	18.8326		A0A3Q1LN44	EIF4H	Eukaryotic translation initiation factor 4H	13.1524
	A0A4W2EAK8	CLTA	Clathrin light chain	18.6726		A0A4W2EXX8	RPS8	40S ribosomal protein S8	18.7788		A0A4W2GKH6	GAS6	Growth arrest specific 6	13.1058
	A0A4W2I9I1	CD81	Tetraspanin	18.6687		A0A4W2CU21	PSAT1	Phosphoserine aminotransferase	18.7748		E1BPI3	FRK	Tyrosine-protein kinase	13.0717
	A7MBI5	DPYSL3	DPYSL3 protein	18.6461		A0A3Q1LXK9	PLEC	Plectin	18.7741		A0A4W2CVQ1	ANXA2	Annexin	13.0661
	F1MNN6	MVP	Major vault protein	18.5992		A0A4W2H2D6	PSMB4	Proteasome subunit beta	18.7567		Q3ZCK1	EIF3L	Eukaryotic translation initiation factor 3 subunit L	13.0641
	F1MNT4	LAMB1	Laminin subunit beta 1	18.5941		A0A3Q1LUE9	─	Ig-like domain-containing protein	18.7555		A0A3Q1MW68	PATJ	PATJ crumbs cell polarity complex component	13.0459
	F1MQ37	MYH9	Myosin heavy chain 9	18.5653		A0A3Q1LZ47	MACROH2A1	Core histone macro-H2A	18.7475		A0A4W2IQQ6	COG5	Conserved oligomeric Golgi complex subunit 5	13.0271
	A0A3Q1LWU2	SPTBN2	Spectrin beta chain	18.5624		F1MNN6	MVP	Major vault protein	18.7455		A0A4W2FCC2	NAGK	GlcNAc kinase	12.9964
	A5D785	CSE1L	Exportin-2	18.5433		A0A4W2FQT7	PSMA4	Proteasome subunit alpha type	18.7423		P68103	EEF1A1	Elongation factor 1-alpha 1	12.9929
	F1MUN7	ANXA11	Annexin	18.5403		A0A4W2H475	RPLP0	60S acidic ribosomal protein P0	18.7389		A2VE14	SAE1	SUMO-activating enzyme subunit 1	12.9865
	P63243	RACK1	Receptor of activated protein C kinase 1	18.4766		A3KMV5	UBA1	Ubiquitin-like modifier-activating enzyme 1	18.726		A0A4W2FHJ6	MTA2	Metastasis associated 1 family member 2	12.9142
	A0A3Q1LUE9	─	Ig-like domain-containing protein	18.4637		A0A4W2EAK8	CLTA	Clathrin light chain	18.6966		Q3ZC44	HNRNPAB	Heterogeneous nuclear ribonucleoprotein A/B	12.9111
	A0A4W2GAK0	SYNE1	Spectrin repeat containing nuclear envelope protein 1	18.4368		A0A3Q1NL81	NUP93	Nuclear pore complex protein Nup93	18.6869		A0A4W2F627	HNRNPR	Heterogeneous nuclear ribonucleoprotein R	12.8917
	A0A3Q1MQ34	FLNB	Filamin B	18.4337		A5D7N2	HIST2H2BE	Histone H2B	18.6838		E1BQ37	SFPQ	Splicing factor proline and glutamine rich	12.8899
	V6F957	TAGLN	Transgelin	18.4232		A0A4W2D514	PTGFRN	Uncharacterized protein	18.6319		A0A4W2H2B3	VPS18	Vacuolar protein sorting-associated protein 18 homolog	12.8335
	A3KMV5	UBA1	Ubiquitin-like modifier-activating enzyme 1	18.3993		A0A4W2I9I1	CD81	Tetraspanin	18.6213		A0A4W2E1E2	CLIP1	Uncharacterized protein	12.8175
	A0A4W2D514	PTGFRN	Uncharacterized protein	18.3885		A0A4W2BU99	HOOK3	Hook microtubule tethering protein 3	18.6051		V6F957	TAGLN	Transgelin	12.8043
	A0A4W2EXX8	RPS8	40S ribosomal protein S8	18.3718		P63243	RACK1	Receptor of activated protein C kinase 1	18.5927		Q148H5	KRT71	Keratin, type II cytoskeletal 71	12.783
